# Supplementary material for: Transcriptome profiling identifies ABA mediated regulatory changes towards storage filling in developing seeds of castor bean (Ricinus communis L.)
Source: Cell Biosci. 2014 Jun 30;4:33. doi: 10.1186/2045-3701-4-33 (PMC4109380; doi:10.1186/2045-3701-4-33)
Supplement: Additional file 4: Table S1 — Overall differentially expressed genes identified with ABA treatment (2568 DEGs). [file 2045-3701-4-33-S4.xls]

## Sheet: Sheet1
Differential Expression of Genes induced by exogenous ABA signaling in developing castor bean seeds (21 DAP)
Gene	TPM-control	TPM-ABA	log2ratio	Gene Annotation
29666.m001485	0.01	80.3	12.9712	SGP1 monomeric G-protein, putative
29827.m002663	0.01	55.67	12.4427	Conserved hypothetical protein
29801.m003186	0.01	43.9	12.1	Conserved hypothetical protein
29620.m000534	0.01	40.04	11.9672	Calcium binding protein
28152.m000908	0.01	29.76	11.5392	Zinc finger protein, putative
29726.m004037	0.01	29.12	11.5078	Cationic peroxidase 2, putative
28543.m000387	0.01	26.55	11.3745	Catalytic precursor, putative
29810.m000139	0.01	18.42	10.8471	RING H2 finger protein, putative
30129.m000361	0.01	17.34	10.7599	Chloroplast trageted copper chaperone, putative
30147.m014271	0.01	17.34	10.7599	Conserved hypothetical protein
30174.m008847	0.01	16.49	10.6874	Pectinesterase 2 precursor
29830.m001400	0.01	15.85	10.6303	Conserved hypothetical protein
30068.m002613	0.01	15.42	10.5906	Conserved hypothetical protein
29970.m001003	0.01	13.49	10.3977	Cytochrome P450,putative
29986.m001641	0.01	12.85	10.3276	RING H2 finger protein, putative
28637.m000203	0.01	11.35	10.1485	Zinc finger protein, putative
29737.m001238	0.01	10.71	10.0647	Conserved hypothetical protein
30170.m013965	0.01	10.28	10.0056	Cytochrome P450,putative
30147.m014313	0.01	10.28	10.0056	Dehydration responsive element binding protein
29851.m002447	0.01	10.06	9.97441	AT14A,putative
30147.m014295	0.01	9.42	9.87958	ATP binding protein, putaitve
29654.m000300	0.01	9.42	9.87958	Conserved hypothetical protein
29854.m001136	0.01	9.21	9.84706	Axial regulator YABBY2, putative
29792.m000601	0.01	8.99	9.81218	Conserved hypothetical protein
29308.m000184	0.01	8.99	9.81218	GTP binding
29912.m005520	0.01	8.78	9.77808	Sugar transporter (STP), putative
29736.m002036	0.01	8.78	9.77808	Conserved hypothetical protein
30078.m002353	0.01	8.35	9.70563	Protein MLO, putative
29727.m000464	0.01	8.35	9.70563	Conserved hypothetical protein
30170.m013757	0.01	8.14	9.66888	Conserved hypothetical protein
28193.m000301	0.01	8.14	9.66888	Conserved hypothetical protein
42816.m000016	0.01	8.14	9.66888	Conserved hypothetical protein
29589.m001253	0.01	7.71	9.59059	DNA ligase I, putative
30073.m002273	0.01	7.28	9.50779	Transcription factor,putative
29986.m001665	0.01	7.28	9.50779	Heat shock protein binding protein, putative
29739.m003760	0.01	7.07	9.46557	Conserved hypothetical protein
30098.m001713	0.01	7.07	9.46557	NAD binding oxidoreductases
29820.m000995	0.01	6.85	9.41996	Ferritin, putative
29863.m001114	0.01	6.85	9.41996	Type I inositol polyphosphate 5 phosphatase,putative
30152.m002415	0.01	6.64	9.37504	Conserved hypothetical protein
30055.m001604	0.01	6.64	9.37504	F box
29908.m006255	0.01	6.64	9.37504	DNA binding protein
28166.m001052	0.01	6.64	9.37504	Conserved hypothetical protein
30170.m013907	0.01	6.42	9.32643	Gibberellin receptor GID1, putative
27942.m000154	0.01	6.42	9.32643	Carbomylase family gene
29851.m002465	0.01	6.21	9.27845	Protein binding protein, putative
29681.m001326	0.01	6	9.22882	Flavoprotein wrbA, putative
30129.m000371	0.01	6	9.22882	Peripherla type benzodiazepine receptor,putative
29851.m002476	0.01	6	9.22882	F box and wd40 domain protein, putative
29878.m000235	0.01	5.78	9.17493	Organic cation transporter
30190.m011160	0.01	5.78	9.17493	MYB factor, putative
30027.m000826	0.01	5.78	9.17493	Conserved hypothetical protein
29676.m001643	0.01	5.78	9.17493	Conserved hypothetical protein
30170.m013873	0.01	5.78	9.17493	Cytochrome P450,putative
29983.m003167	0.01	5.78	9.17493	Early nodulin 55 precursor, putative
30128.m009002	0.01	5.57	9.12153	Conserved hypothetical protein
29634.m002076	0.01	5.57	9.12153	OCS element binding factor
28320.m001093	0.01	5.57	9.12153	Early nodulin precursor, putative
30128.m008898	0.01	5.35	9.0634	Conserved hypothetical protein
30204.m001813	0.01	5.35	9.0634	Conserved hypothetical protein
29729.m002339	0.01	5.35	9.0634	2 deoxy-glucose-6-phosphate phosphatase,putative
28205.m000069	0.01	5.35	9.0634	Conserved hypothetical protein
29794.m003349	0.01	5.35	9.0634	Protein phosphatase 2C,putative
30147.m014433	0.01	5.35	9.0634	CASP like protein
29938.m000611	0.01	5.35	9.0634	TINY transcription factor,putative
27940.m000330	0.01	5.14	9.00562	ATP dependent clp protease,putative
28592.m000290	0.01	5.14	9.00562	RNA bindin region containing protein, putative
28863.m000088	0.01	5.14	9.00562	Trehalose 6 phosphate synthase, putative
30169.m006568	0.01	4.93	8.94544	Transporter protein
27749.m000331	0.01	4.93	8.94544	Phosphatidylinositol glycan,putative
30190.m011123	0.01	4.93	8.94544	Multidrug resistance pump,putative
29933.m001459	0.01	4.93	8.94544	CCD1, putative
29822.m003340	0.01	4.93	8.94544	Formate dehydrogenase,putative
30128.m008930	0.01	4.93	8.94544	50S ribosomal protein L13,putative
30169.m006615	0.01	4.93	8.94544	Conserved hypothetical protein
30174.m008676	0.01	4.71	8.87958	Conserved hypothetical protein
29993.m001037	0.01	4.71	8.87958	4 hydroxy-phenylpyruvate dioxygenase,putative
29739.m003678	0.01	4.5	8.81378	Pectinmethylesterase inhibitor 2 precursor,putative
30205.m001623	0.01	4.5	8.81378	Glutamine amidotransferase protein,putative
29681.m001299	0.01	4.5	8.81378	Conserved hypothetical protein
28842.m000937	0.01	4.5	8.81378	SNF2,putative
29646.m001064	0.01	4.5	8.81378	XAA-pro aminopeptidase,putative
29703.m001472	0.01	4.28	8.74147	Sulfate transporter,putative
29637.m000724	0.01	4.28	8.74147	Suppression of tumorigenicity,putative
27647.m000174	0.01	4.28	8.74147	Conserved hypothetical protein
30131.m006984	0.01	4.28	8.74147	Conserved hypothetical protein
29648.m001968	0.01	4.28	8.74147	Calcium binding protein,putative
30190.m010842	0.01	4.28	8.74147	Conserved hypothetical protein
30152.m002447	0.01	4.28	8.74147	Uroporphyrin-III methyltransferase,putative
30170.m013769	0.01	4.07	8.66888	GAST1 protein precursor,putative
27533.m000079	0.01	4.07	8.66888	Indole-3-acetic acid amido synthetase,putative
29912.m005442	0.01	4.07	8.66888	Protein phosphatase 2C,putative
29692.m000545	0.01	4.07	8.66888	Conserved hypothetical protein
28320.m001144	0.01	4.07	8.66888	Conserved hypothetical protein
30147.m013987	0.01	4.07	8.66888	Serine endopeptidase DEGP2,putative
29908.m006032	0.01	4.07	8.66888	DNA photolyase,putative
29751.m001836	0.01	4.07	8.66888	Glutathione s-transferase,putative
29813.m001518	0.01	3.85	8.58871	Cytochrome P450,putative
29848.m004527	0.01	3.85	8.58871	Conserved hypothetical protein
29703.m001489	0.01	3.85	8.58871	Conserved hypothetical protein
29851.m002360	0.01	3.85	8.58871	Alpha-galactosidase,putative
29686.m000872	0.01	3.85	8.58871	Aldolase,putative
30065.m001165	0.01	3.85	8.58871	Brassinosteroid regulated protein BRU1,putative
29701.m000580	0.01	3.85	8.58871	Conserved hypothetical protein
30055.m001607	0.01	3.64	8.50779	Conserved hypothetical protein
30183.m001284	0.01	3.64	8.50779	Conserved hypothetical protein
30170.m013936	0.01	3.64	8.50779	Nitrate transporter,putative
29822.m003400	0.01	3.64	8.50779	Conserved hypothetical protein
29804.m001517	0.01	3.43	8.42206	Conserved hypothetical protein
27613.m000637	0.01	3.43	8.42206	ATP binding protein, putaitve
29686.m000873	0.01	3.43	8.42206	Conserved hypothetical protein
30170.m013921	0.01	3.43	8.42206	Methylcobalamine,putative
29690.m000416	0.01	3.43	8.42206	Conserved hypothetical protein
30146.m003606	0.01	3.43	8.42206	Conserved hypothetical protein
29739.m003578	0.01	3.43	8.42206	Peptidyl-prolyl cis trans isomerase,putative
29866.m000621	0.01	3.43	8.42206	Conserved hypothetical protein
29912.m005334	0.01	3.43	8.42206	Gulonolactone oxidase,putative
30170.m014034	0.01	3.21	8.32643	2 hydoxyacid dehydrogenase,putative
30129.m000367	0.01	3.21	8.32643	Conserved hypothetical protein
29933.m001457	0.01	3.21	8.32643	Conserved hypothetical protein
30131.m007256	0.01	3.21	8.32643	Glycerol-3-phosphate dehydrogenase
29841.m002853	0.01	3.21	8.32643	Conserved hypothetical protein
28226.m000865	0.01	3.21	8.32643	Protein AUG2,putative
30089.m000987	0.01	3.21	8.32643	SNF1 kinase,putative
29568.m000293	0.01	3.21	8.32643	Laccase,putative
30190.m011246	0.01	3.21	8.32643	Protein binding protein, putative
30146.m003539	0.01	3.21	8.32643	Conserved hypothetical protein
29949.m000121	0.01	3.21	8.32643	ATP binding protein, putaitve
30076.m004490	0.01	3.21	8.32643	NAC domain factor
30170.m013768	0.01	3.21	8.32643	Conserved hypothetical protein
28169.m000028	0.01	3.21	8.32643	Conserved hypothetical protein
29724.m000828	0.01	3.21	8.32643	Conserved hypothetical protein
30068.m002553	0.01	3.21	8.32643	Conserved hypothetical protein
29822.m003420	0.01	3	8.22882	Mannosidase alpha class 2a,putative
29844.m003361	0.01	3	8.22882	Conserved hypothetical protein
30170.m014282	0.01	3	8.22882	Calcium binding protein,putative
29908.m006145	0.01	3	8.22882	Naringenin chalcone synthase,putative
29841.m002805	0.01	3	8.22882	Sensory transduction histidine kinase,putative
30076.m004450	0.01	3	8.22882	ARR-b regulator
29648.m001919	0.01	3	8.22882	Chitin-inducible gibberallin protein,putative
29775.m000100	0.01	3	8.22882	Glycosyltransferase
29883.m001955	0.01	3	8.22882	DNA binding protein
30128.m008756	0.01	3	8.22882	Protein binding protein, putative
30170.m014044	0.01	3	8.22882	IRR receptor protein kinase,putative
30128.m008990	0.01	3	8.22882	Predicted protein
30147.m013978	0.01	3	8.22882	Trehalose 6 phosphate synthase, putative
29577.m000450	0.01	3	8.22882	Oxidoreductase,putative
29804.m001545	0.01	3	8.22882	Conserved hypothetical protein
28140.m000101	0.01	3	8.22882	Conserved hypothetical protein
30073.m002258	0.01	3	8.22882	Protein transporter,putative
29908.m006221	0.01	2.78	8.11894	Vacuolar protein sorting protein VPS9,putative
30026.m001437	0.01	2.78	8.11894	CBL interacting serine/threonine protein kinase
30179.m000573	0.01	2.78	8.11894	Xyloglucan 22 protein
30170.m013598	0.01	2.78	8.11894	Serine carboxypeptidase,putative
29613.m000362	0.01	2.78	8.11894	Conserved hypothetical protein
30213.m000681	0.01	2.78	8.11894	Conserved hypothetical protein
30190.m011003	0.01	2.78	8.11894	Lipid binding protein
27446.m000490	0.01	2.78	8.11894	LCFA cofactor,putative
29864.m001488	0.01	2.78	8.11894	Protein binding protein, putative
29648.m002009	0.01	2.78	8.11894	Proteasome beta,putative
29630.m000787	0.01	2.78	8.11894	Glycosyltransferase,putative
29623.m000321	0.01	2.78	8.11894	Conserved hypothetical protein
29827.m002617	0.01	2.78	8.11894	Conserved hypothetical protein
30170.m013877	0.01	2.78	8.11894	Alpha amylase,putative
29970.m001009	0.01	2.78	8.11894	Conserved hypothetical protein
30202.m000262	0.01	2.78	8.11894	9-cis-epoxycarotenoid dioxygenase,putative
29644.m000187	0.01	2.78	8.11894	Conserved hypothetical protein
48739.m000082	0.01	2.78	8.11894	NADH ubiquinone oxidoreductase,putative
29647.m002012	0.01	2.78	8.11894	Glutaredoxin,putative
30068.m002577	0.65	93.36	7.16622	Cystathioning gamma synthase,putative
29703.m001491	3.69	362.52	6.6183	Nucleolar protein NOP56,putative
30115.m001196	0.43	40.9	6.57162	Cytochrome P450,putative
29783.m000310	0.65	52.03	6.32276	Auxin induced protein 5NG4,putative
29790.m000844	0.43	33.83	6.29782	Conserved hypothetical protein
29933.m001438	1.52	118.63	6.28625	Diphosphonucleoside phosphohydrolase,putative
29747.m001073	0.65	43.68	6.07039	Conserved hypothetical protein
29848.m004608	0.43	25.27	5.87695	Conserved hypothetical protein
29673.m000932	0.43	23.77	5.78866	Calcium binding protein,putative
29612.m000374	0.43	23.55	5.77525	Uncharacterized protein
28166.m001053	11.73	597.43	5.67049	Thioredoxin H type,putative
28152.m000919	8.48	416.27	5.61731	Conserved hypothetical protein
29693.m002012	2.83	138.76	5.61565	Gibberellin 2 oxidase,putative
30076.m004499	4.56	219.48	5.58891	Conserved hypothetical protein
30066.m000746	0.43	20.13	5.54887	Hydrolase,putative
30146.m003456	1.74	78.16	5.48927	Conserved hypothetical protein
30131.m006853	2.39	106.64	5.47959	N acetyltransferase,putative
30170.m013970	1.52	67.24	5.46718	Conserved hypothetical protein
29932.m000608	1.52	65.95	5.43923	Cationic amino acid transporter,putative
30170.m013611	0.65	27.62	5.40913	Conserved hypothetical protein
29693.m001992	0.65	27.41	5.39812	9-cis-epoxycarotenoid dioxygenase,putative
28460.m000084	9.78	400.21	5.35478	Stem specific protein TSJT1,putative
27718.m000097	0.43	17.34	5.33362	Conserved hypothetical protein
27436.m000288	1.52	60.81	5.32217	Monoxygenase,putative
30170.m013975	0.87	34.05	5.2905	Conserved hypothetical protein
29851.m002479	3.48	136.19	5.29039	Conserved hypothetical protein
30133.m000232	4.13	159.96	5.27543	Conserved hypothetical protein
28308.m000064	0.43	16.06	5.22299	Oxidoreductase,putative
29676.m001652	0.43	15.2	5.14359	Polyneuridine aldehyde esterase,putative
30170.m014371	1.09	35.97	5.04439	Serine/threonine rich protein,putative
30206.m000774	0.43	13.06	4.92467	Transporter protein,putative
29601.m000448	0.43	13.06	4.92467	Late embryogenesis abundant (LEA5) protein,putative
28211.m000128	0.43	12.85	4.90129	Conserved hypothetical protein
29908.m005971	0.87	25.7	4.88461	Conserved hypothetical protein
30136.m001024	1.3	38.33	4.88189	Conserved hypothetical protein
30076.m004702	1.52	44.75	4.87974	Conserved hypothetical protein
30169.m006515	1.3	36.83	4.8243	Protein phosphatase 2C,putative
29877.m000488	0.43	11.99	4.80135	Glucose dehydrogenase,putative
30128.m008945	0.65	17.99	4.79061	Conserved hypothetical protein
29844.m003244	3.91	107.92	4.78665	Homocysteine s methyltransferase,putative
29740.m000487	1.74	46.89	4.75212	Heat shock protein, putative
28211.m000131	0.43	11.56	4.74866	Protein phosphatase 2C,putative
29864.m001460	1.3	33.19	4.67417	Conserved hypothetical protein
29842.m003601	0.43	10.92	4.66649	Conserved hypothetical protein
29726.m004064	8.48	215.2	4.66547	Late embryogenesis abundant (LEA5) protein,putative
29636.m000769	0.65	16.06	4.62689	L-lactate dehydrogenase,putative
29863.m001066	3.26	80.51	4.62622	Conserved hypothetical protein
30055.m001589	1.3	31.91	4.61743	MYB factor, putative
30147.m013947	3.48	84.15	4.5958	Conserved hypothetical protein
29579.m000205	0.65	15.63	4.58773	Sigma regulation protein rsbq,putative
29844.m003208	0.65	15.42	4.56822	Cation-transporting ATPase,plant
29761.m000417	0.43	9.85	4.51772	Polygalacturonase,putative
30076.m004578	4.13	93.79	4.50522	Chlorophyll A/B protein
30157.m000793	1.52	34.26	4.49438	Selenium bind protein
29864.m001459	0.65	14.56	4.48543	Polyamine oxidase
29693.m001989	0.87	19.06	4.45339	Conserved hypothetical protein
29728.m000811	0.43	9.21	4.42079	Peptidase,putative
29739.m003629	0.43	9.21	4.42079	Conserved hypothetical protein
29841.m002828	1.74	37.26	4.42047	Gluto-lyase,putative
29841.m002827	3.91	83.3	4.41308	Conserved hypothetical protein
29680.m001689	2.17	45.4	4.38693	Threonine aldalose
30120.m000375	0.43	8.99	4.38591	Conserved hypothetical protein
30068.m002567	1.3	26.55	4.35213	Conserved hypothetical protein
30174.m009145	12.39	250.96	4.34021	Conserved hypothetical protein
29851.m002484	0.43	8.57	4.31689	Conserved hypothetical protein
30128.m008544	8.69	172.16	4.30825	Predicted protein
29908.m006279	3.04	59.31	4.28613	MAP3k protein kinase,putative
30068.m002618	27.6	536.18	4.27998	Conserved hypothetical protein
30189.m001658	0.43	8.35	4.27937	Protein phosphatase 2C,putative
30079.m000454	1.3	24.84	4.25608	Protein phosphatase 2C,putative
30147.m014503	1.74	32.76	4.23478	Nucleic acid binding protein,putative
29588.m000883	0.43	7.92	4.20309	ATP binding cassette transporter,putative
29816.m000677	0.43	7.92	4.20309	Auxin carrier protein
30138.m004055	1.74	31.48	4.17728	NAC domain containing protein,putative
29813.m001519	3.48	62.95	4.17705	NAC domain containing protein,putative
30063.m001399	2.83	51.18	4.17671	Oxidase,putative
29983.m003118	1.09	19.7	4.1758	Glutaredoxin,putative
29933.m001398	0.87	15.63	4.16716	Stachyose synthase,putative
29610.m000388	0.43	7.71	4.16432	Heat shock protein, putative
27471.m000403	0.43	7.71	4.16432	Senescence associated protein DIN1,putative
30138.m003984	7.17	128.05	4.15859	Chaperone clpb,putative
28320.m001105	1.3	23.13	4.15318	lactoylglutathone lyase,putative
30076.m004486	0.65	11.56	4.15256	NAC trans factor
28830.m000222	0.65	11.56	4.15256	Conserved hypothetical protein
28219.m000090	13.04	231.69	4.15118	NAC domain containing protein,putative
29912.m005324	23.04	408.99	4.14985	Beta galactosidase,putative
29589.m001255	10.43	184.79	4.14708	Zinc finger protein, putative
29693.m002020	2.39	42.18	4.14148	Pottassium channel KAT2,putative
29912.m005312	5.87	102.57	4.1271	Conserved hypothetical protein
30190.m011120	0.43	7.49	4.12256	Dehydration responsive element binding protein
29751.m001848	5	85.65	4.09845	Conserved hypothetical protein
30026.m001513	0.65	11.13	4.09787	Conserved hypothetical protein
30076.m004689	2.17	36.83	4.08511	Conserved hypothetical protein
29841.m002737	35.2	597.21	4.08459	Conserved hypothetical protein
29648.m001932	0.43	7.28	4.08153	2 oxoisovalerate dehydrogenase,putative
29794.m003386	2.17	36.62	4.07686	Protein piml,putative
30147.m014426	1.3	21.63	4.05645	Mitochondrial phosphate carrier protein,putative
30059.m000470	0.43	7.07	4.0393	Metal binding protein
28297.m000109	0.43	7.07	4.0393	Conserved hypothetical protein
29844.m003222	0.43	6.85	3.9937	heat shock factor HSF30,putative
30131.m006850	0.65	10.28	3.98326	Conserved hypothetical protein
29851.m002389	12.82	199.78	3.96194	Stem specific protein TSJT1,putative
29724.m000846	4.35	67.67	3.95943	UDP glucosyltransferase,putative
29601.m000442	170.37	2643.23	3.95556	Pyruvate decarboxylase,putative
30147.m014324	0.65	10.06	3.95205	Conserved hypothetical protein
28355.m000098	0.43	6.64	3.94877	Indole 3 acetic acid synthetase GH3.5,putative
29661.m000904	0.43	6.64	3.94877	Conserved hypothetical protein
29830.m001451	0.43	6.64	3.94877	Conserved hypothetical protein
30174.m008617	10.21	155.03	3.92449	Cytochrome P450,putative
30147.m014248	8.04	122.05	3.92413	Conserved hypothetical protein
28049.m000305	9.78	148.39	3.92342	Conserved hypothetical protein
30170.m013771	0.65	9.85	3.92161	RNA binding protein
29933.m001436	24.34	368.52	3.92034	Conserved hypothetical protein
29693.m002031	4.78	72.16	3.91612	Conserved hypothetical protein
27810.m000653	5.87	88.44	3.91327	Conserved hypothetical protein
30170.m013969	0.43	6.42	3.90016	F box and wd40 domain protein, putative
30099.m001699	216.01	3207.89	3.89245	Serine carboxypeptidase,putative
29815.m000496	2.17	32.12	3.8877	Conserved hypothetical protein
28207.m000107	3.26	48.18	3.88549	Transcription factor,putative
29864.m001497	3.26	47.97	3.87919	Conserved hypothetical protein
29904.m003060	1.74	25.27	3.86027	Conserved hypothetical protein
30174.m009109	1.52	22.06	3.85929	Ureide permease,putative
28076.m000427	55.2	800.42	3.85802	Cell wall structural protein,putative
29863.m001048	0.65	9.42	3.85722	Conserved hypothetical protein
29794.m003327	0.65	9.42	3.85722	Conserved hypothetical protein
30146.m003605	19.78	286.51	3.85647	Conserved hypothetical protein
27810.m000657	10.21	147.54	3.85305	Transport protein,putative
29726.m003986	18.69	268.09	3.84238	Beta amylase,putative
29678.m000511	0.65	9.21	3.82469	UDP glucosyltransferase,putative
29048.m000065	0.43	6	3.80255	RING finger protein,putative
27436.m000287	0.43	6	3.80255	Monoxygenase,putative
29929.m004748	0.43	6	3.80255	Cytochrome P450,putative
29842.m003663	0.43	6	3.80255	Serine/threonine protein kinase PBS1,putative
27561.m000298	0.43	6	3.80255	Cyanate hydratase
30147.m013774	1.09	15.2	3.80167	Conserved hypothetical protein
30066.m000714	1.3	17.99	3.79061	r2r3 MYB factor,putative
28153.m000281	1.09	14.78	3.76125	Nutrient reservoir,putative
29684.m000310	28.69	386.29	3.75106	Pectinesterase 2 precursor
30131.m007176	0.43	5.78	3.74866	Conserved hypothetical protein
29739.m003679	44.33	595.5	3.74775	Pectinesterase 2 precursor
30170.m013595	10.65	142.18	3.73879	Conserved hypothetical protein
29596.m000687	2.17	28.91	3.7358	Conserved hypothetical protein
29726.m004077	3.69	49.04	3.73227	Conserved hypothetical protein
29897.m000362	3.26	43.25	3.72976	RNF5 factot,putative
30131.m006892	21.95	285.44	3.70089	Conserved hypothetical protein
28238.m000049	16.95	220.13	3.699	Conserved hypothetical protein
30072.m000957	1.09	14.13	3.69636	2 aminoethanethiol dioxygenase
30190.m010765	1.52	19.7	3.69605	Glutaredoxin,putative
29772.m000313	0.43	5.57	3.69527	Serine/threonine protein kinase SRK2E,putative
51598.m000037	0.43	5.57	3.69527	Conserved hypothetical protein
29729.m002335	0.43	5.57	3.69527	LOB domain containing protein,putative
29742.m001442	0.43	5.57	3.69527	Conserved hypothetical protein
30147.m014261	3.04	39.19	3.68834	Sugar transporter (STP), putative
30147.m013977	0.65	8.35	3.68326	Conserved hypothetical protein
29818.m000400	1.52	19.06	3.6484	Multidrug resistance pump,putative
29838.m001649	0.65	8.14	3.64652	Conserved hypothetical protein
30136.m001038	0.43	5.35	3.63713	Cysteine desulfurylase,putative
30130.m000280	0.43	5.35	3.63713	Sensory transduction histidine kinase,putative
29751.m001845	0.43	5.35	3.63713	Heat shock protein,putative
30131.m007002	12.82	157.6	3.6198	Conserved hypothetical protein
29851.m002478	1.52	18.63	3.61548	Conserved hypothetical protein
29693.m002051	3.69	45.18	3.61399	Chlorophyll A/B protein
29830.m001401	1.96	23.98	3.61291	Conserved hypothetical protein
29693.m002047	0.65	7.92	3.60699	Conserved hypothetical protein
29844.m003188	0.65	7.92	3.60699	Acyltransferase,putative
30170.m013821	5.65	68.74	3.60483	1-asparaginase,putative
30131.m007020	16.95	205.78	3.60175	Predicted protein
29815.m000503	6.95	84.37	3.60165	Pyruvate kinase,putative
30068.m002600	20.86	252.89	3.5997	Conserved hypothetical protein
30204.m001831	0.43	5.14	3.57936	Monoxygenase,putative
30106.m000660	0.43	5.14	3.57936	Conserved hypothetical protein
29981.m000586	2.17	25.91	3.57774	Oxidoreductase,putative
29908.m006003	20.21	239.18	3.56496	WD repeat containing protein
30136.m001049	3.91	46.25	3.56421	Conserved hypothetical protein
29904.m003046	4.78	55.67	3.54182	Beta amylase,putative
30170.m013751	4.35	50.32	3.53204	Zinc finger protein, putative
30190.m011337	3.69	42.61	3.5295	Conserved hypothetical protein
30190.m011271	1.3	14.99	3.52742	Metal binding protein,putative
29929.m004750	1.96	22.48	3.51972	Heat shock protein,putative
30170.m014039	0.43	4.93	3.51918	Conserved hypothetical protein
29726.m004071	0.43	4.93	3.51918	Conserved hypothetical protein
28320.m001107	0.43	4.93	3.51918	Conserved hypothetical protein
30170.m013736	0.43	4.93	3.51918	Oligopeptide transporter,putative
29726.m004067	0.43	4.93	3.51918	Conserved hypothetical protein
29889.m003330	119.09	1347.31	3.49996	Pectinesterase inhibitor,putative
27762.m000016	12.82	142.83	3.47783	Protein kinase,putative
30170.m014331	1.52	16.92	3.47659	Conserved hypothetical protein
29791.m000552	1.3	14.35	3.46447	Conserved hypothetical protein
30170.m014195	5.87	64.67	3.46166	Chaperone protein DNAJ11,putative
29669.m000802	2.83	31.05	3.45572	Anthocyanin 5 aromatic acyl transferase,putative
30005.m001274	3.91	42.83	3.45338	Metal binding protein,putative
29693.m002077	0.43	4.71	3.45332	RNA binding protein,putative
30078.m002334	1.74	18.84	3.43664	Conserved hypothetical protein
30073.m002225	0.87	9.42	3.43664	Thermosensitive gluconokinase,putative
30005.m001282	0.87	9.42	3.43664	Transcription factor,putative
29929.m004742	1.09	11.78	3.43394	Catalytic,putative
29851.m002461	30.42	327.62	3.42893	Non symbiotic hemoglobin,putative
29656.m000483	2.39	25.7	3.42669	CCAAT binding factor,putative
29589.m001278	2.83	30.41	3.42567	Zinc finger protein, putative
29950.m001130	2.83	30.41	3.42567	Conserved hypothetical protein
29780.m001375	1.3	13.92	3.42058	Glutamate decarboxylase,putative
29842.m003507	48.03	509.85	3.40807	Coproporphyrinogene III oxidase,putative
29933.m001422	1.74	18.42	3.40411	Conserved hypothetical protein
29908.m006069	0.87	9.21	3.40411	Conserved hypothetical protein
30142.m000645	0.43	4.5	3.38752	Conserved hypothetical protein
30170.m013918	0.43	4.5	3.38752	Ribonuclease subunit,putative
29993.m001039	0.43	4.5	3.38752	7S globulin precursor,putative
30010.m000670	0.43	4.5	3.38752	Conserved hypothetical protein
30078.m002291	76.49	799.78	3.38626	Metal binding protein,putative
29904.m003026	1.52	15.85	3.38234	Conserved hypothetical protein
29912.m005347	10.21	106.21	3.37886	Myoinositol oxygenase,putative
29848.m004611	12.39	128.48	3.3743	Ubiquitin protein ligase,putative
29822.m003444	3.26	33.62	3.36638	ATP binding protein, putaitve
29986.m001656	39.33	403.21	3.35783	Conserved hypothetical protein
30170.m013612	1.3	13.28	3.35267	Conserved hypothetical protein
29772.m000312	12.6	128.05	3.34521	Catalytic,putative
29737.m001263	2.61	26.12	3.32303	Conserved hypothetical protein
30170.m014038	1.52	15.2	3.32193	Conserved hypothetical protein
30226.m002033	1.74	17.34	3.31694	Conserved hypothetical protein
29848.m004703	0.43	4.28	3.3152	Sulfate transporter,putative
29851.m002483	0.43	4.28	3.3152	Conserved hypothetical protein
30169.m006619	7.39	73.23	3.30879	Heat shock protein,putative
29669.m000814	76.06	752.88	3.30721	Conserved hypothetical protein
29848.m004622	1.3	12.85	3.30518	Conserved hypothetical protein
30128.m009034	0.65	6.42	3.30406	cosn
27436.m000291	0.65	6.42	3.30406	Conserved hypothetical protein
30174.m008898	4.56	44.97	3.30186	LOB domain containing protein,putative
29917.m001952	1.74	17.13	3.29937	Diphosphonucleoside phosphohydrolase,putative
30078.m002268	23.69	233.19	3.29916	Conserved hypothetical protein
30169.m006326	2.17	21.2	3.2883	Auxin responsive protein IAA,putative
30068.m002617	10.87	105.99	3.2855	Metal binding protein,putative
30170.m014305	4.78	46.47	3.28122	Conserved hypothetical protein
29739.m003668	9.34	90.58	3.2777	Aminoadipic semialdehyde synthase,putative
27955.m000389	4.78	46.04	3.26781	Calcium binding protein,putative
30147.m014262	1.3	12.42	3.25608	Rho GTPase activator,putative
29889.m003350	18.47	175.37	3.24715	Conserved hypothetical protein
30147.m014180	1.52	14.35	3.23891	Enolase,putative
30074.m001335	1.09	10.28	3.23744	AMP dependent ligase,putative
30076.m004670	117.13	1100.63	3.23215	AMP binding protein
28583.m000108	1.3	12.21	3.23148	Cinnamoyl coA reductase,putative
28641.m000082	4.13	38.76	3.23035	Ap2 domain transcription factor RAP,putative
28349.m000062	79.54	745.39	3.22824	Beta expansin,putative
29844.m003184	82.14	768.3	3.22551	CBL interacting serine/threonine protein kinase
30147.m014474	5.87	54.82	3.22327	WRKY transcription factor,putative
29726.m003950	2.39	22.27	3.22002	Conserved hypothetical protein
29848.m004472	12.82	119.06	3.21522	Cytochrome P450,putative
29822.m003472	4.35	40.26	3.21026	Conserved hypothetical protein
30179.m000574	29.55	273.02	3.20778	Conserved hypothetical protein
29726.m003984	1.74	16.06	3.20631	Phosphoric diester hydrolase,putative
27506.m000051	10.21	93.79	3.19945	Zinc finger protein, putative
29851.m002425	5.22	47.75	3.19338	Conserved hypothetical protein
30170.m014281	6.95	63.17	3.18415	Nucleoredoxin,putative
30063.m001438	1.3	11.78	3.17976	Conserved hypothetical protein
30099.m001677	2.39	21.63	3.17795	Aspartyl tRNA synthetase,putative
29841.m002859	8.69	78.59	3.17692	Conserved hypothetical protein
29822.m003405	1.52	13.7	3.17203	Arsenite inducible protein,putative
28152.m000872	25.86	232.76	3.17005	Indole 3 acetic acid synthetase GH3.5,putative
30148.m001416	63.89	574.94	3.16975	Conserved hypothetical protein
27529.m000047	1.74	15.63	3.16716	Chitin inducible gibberellin repsonsive protein,put
30143.m001179	40.86	366.59	3.16541	Protein phosphatase 2C,putative
28525.m000270	0.65	5.78	3.15256	Stachyose synthase,putative
30075.m001179	1.3	11.56	3.15256	ARF GTPase activator,putative
29726.m003993	28.9	256.53	3.14999	CASP like protein
29908.m006253	0.87	7.71	3.14764	Carbonic anhydrase,putative
30120.m000367	15.43	135.54	3.13491	Chaperone protein DNAJ11,putative
28694.m000690	2.17	19.06	3.13478	Phosphoethanolamine phosphatase,putative
29703.m001478	2.61	22.91	3.13386	Protein kinase,putative
29751.m001822	5.43	47.54	3.13012	Heat shock protein,putative
29908.m006055	24.12	210.92	3.12839	Conserved hypothetical protein
30138.m004045	5	43.25	3.1127	Exonuclease,putative
29589.m001272	0.87	7.49	3.10588	Pheophorbide A oxygenase,putative
30005.m001281	14.78	125.69	3.08815	Conserved hypothetical protein
29154.m000218	6.3	53.32	3.08125	Nucleic acid binding protein,putative
29841.m002783	1.52	12.85	3.07963	Conserved hypothetical protein
29703.m001523	1.09	9.21	3.07887	Hydrolase,putative
29726.m004098	6.52	55.03	3.07727	Protein phosphatase 2C,putative
30111.m000737	0.87	7.28	3.06485	Protein MLO,putative
29794.m003479	4.56	38.12	3.06344	Zinc finger protein, putative
31678.m000023	6.95	58.03	3.06171	Conserved hypothetical protein
29908.m006229	4.13	34.26	3.05231	Conserved hypothetical protein
30147.m014522	1.09	8.99	3.04399	ATP binding protein, putaitve
30072.m000982	201.23	1646.02	3.03206	ATECP63,putative
29739.m003592	27.16	221.2	3.0258	Protein with unknown function
29848.m004554	4.78	38.54	3.01127	CCR4 factor
30027.m000829	5.43	43.68	3.00795	Conserved hypothetical protein
29912.m005282	8.26	66.17	3.00196	Charged multivesicular body protein2a,putative
27766.m000154	31.08	248.82	3.00104	Xylose isomerase,putative
28650.m000183	3.26	25.91	2.99057	Catalytic,putative
30078.m002256	1.3	10.28	2.98326	Carbonic anhydrase,putative
30170.m013905	0.65	5.14	2.98326	Conserved hypothetical protein
30225.m001683	0.65	5.14	2.98326	Predicted protein
30006.m000278	0.65	5.14	2.98326	Conserved hypothetical protein
30170.m013651	4.56	35.76	2.97124	Amino acid aminotransferase,putative
29681.m001362	6.95	54.39	2.96826	Conserved hypothetical protein
30131.m006867	3.48	27.19	2.96592	ATP binding cassette transporter,putative
30190.m010876	222.75	1737.03	2.96313	Conserved hypothetical protein
29092.m000443	2.39	18.42	2.94619	Conserved hypothetical protein
29237.m000014	5.87	45.18	2.94425	Conserved hypothetical protein
29762.m000497	10.87	83.08	2.93415	Conserved hypothetical protein
29646.m001066	123.87	940.03	2.92388	Homeobox protein,putative
29948.m000696	0.65	4.93	2.92308	BAH protein,putative
29703.m001503	0.65	4.93	2.92308	Conserved hypothetical protein
29908.m005970	0.65	4.93	2.92308	Conserved hypothetical protein
29841.m002850	1.3	9.85	2.92161	Heat shock protein,putative
46574.m000081	3.91	29.34	2.90763	Cytochrome C oxidase,putative
29660.m000751	3.04	22.7	2.90055	Conserved hypothetical protein
29070.m000129	1.52	11.35	2.90055	Serine/threonine protein kinase,putative
30170.m014124	1.96	14.56	2.89308	Transcription factor,putative
29889.m003348	1.3	9.64	2.89052	Gibberellin 2 oxidase,putative
27965.m000108	2.17	16.06	2.8877	DNA binding protein
30174.m008659	3.48	25.7	2.88461	ACC synthase,putative
30131.m006876	36.94	272.8	2.88459	Chaperone protein DNAJ8,putative
28152.m000920	22.6	166.59	2.88191	Conserved hypothetical protein
30147.m014301	1.96	14.35	2.87213	ATPP2-A13,putative
29912.m005445	11.73	85.44	2.86471	Hyoscyamine 6 dioxygenase,putative
30155.m001602	1.09	7.92	2.86117	Conserved hypothetical protein
29724.m000829	3.48	25.27	2.86027	Rho GTPase activator,putative
29933.m001386	2.39	17.34	2.85902	Conserved hypothetical protein
29594.m000267	6.08	44.11	2.85896	Asparagine synthetase
30170.m014375	0.65	4.71	2.85722	Conserved hypothetical protein
29776.m000469	1.3	9.42	2.85722	Predicted protein
27940.m000328	77.15	557.6	2.85349	Pollen allergen ORYs1,putative
30068.m002644	1.52	10.92	2.84483	Transcription factor,putative
29841.m002756	34.12	244.75	2.84262	Conserved hypothetical protein
29648.m001928	13.26	94.86	2.83872	F box/LRR repeat protein,putative
30147.m013837	9.34	66.81	2.83857	Hydrolase,putative
29738.m001025	3.69	26.34	2.83556	Conserved hypothetical protein
29983.m003190	0.87	6.21	2.83551	Voltage dependent L type calcium channel,putative
29841.m002923	0.87	6.21	2.83551	Conserved hypothetical protein
30174.m008663	2.17	15.42	2.82904	WRKY transcription factor,putative
29726.m003958	11.08	78.59	2.82639	Sugar transporter ERD6 like protein, putative
27798.m000596	12.17	86.08	2.82235	Ribosomal protein
29576.m000229	13.47	94.22	2.80628	Fructose 1,6 bisphosphate,putative
30169.m006448	1.96	13.7	2.80525	Conserved hypothetical protein
28109.m000044	22.38	155.89	2.80025	Alcohol dehydrogenase,putative
29409.m000271	4.78	32.98	2.78651	ABC transporter,putative
29872.m000530	0.87	6	2.78588	Conserved hypothetical protein
30128.m008557	0.87	6	2.78588	Conserved hypothetical protein
30089.m001019	4.13	28.48	2.78574	SAUR family protein
29736.m002061	2.61	17.99	2.78507	Conserved hypothetical protein
30171.m000418	3.48	23.98	2.78467	DNA binding protein
29585.m000574	19.12	131.69	2.78399	Heat shock protein,putative
27777.m000276	16.95	116.06	2.77551	Translation factor,putative
29631.m001028	7.61	52.03	2.77338	Conserved hypothetical protein
29669.m000821	9.78	66.17	2.75827	Unknown protein
29847.m000248	1.3	8.78	2.75571	B12D protein
30169.m006624	14.56	98.07	2.7518	Beta carotene hydrolase
29729.m002319	0.87	5.78	2.73198	Amino acid transporter,putative
29595.m000294	0.87	5.78	2.73198	Amino acid transporter,putative
28663.m000051	7.39	49.04	2.73031	kelch domain containing protein,putative
30170.m013614	20.21	133.19	2.72034	Protein binding protein, putative
30128.m009035	106.92	704.06	2.71917	NAC domain containing protein,putative
29726.m004073	46.07	300.43	2.70513	Lipoamide acyltransferase,putative
28324.m000398	3.91	25.48	2.70412	Receptor expression enhancing protein,putative
29851.m002394	1.09	7.07	2.69738	Ubiquitin protein ligase,putative
30190.m011011	2.61	16.92	2.69661	Amine oxidase,putative
29822.m003423	3.48	22.48	2.69148	Glycosyl transferase,putative
30170.m013868	1.3	8.35	2.68326	DNA binding protein
30190.m011286	2.17	13.92	2.68139	Conserved hypothetical protein
29656.m000484	16.52	105.78	2.67878	Zinc finger protein, putative
29864.m001449	0.87	5.57	2.67859	Conserved hypothetical protein
29830.m001421	0.87	5.57	2.67859	AMP dependent ligase,putative
30146.m003507	151.03	964.45	2.67487	Conserved hypothetical protein
29908.m006064	4.13	26.34	2.67304	Protein with unknown function
29693.m002038	9.34	59.53	2.67212	Predicted protein
30147.m014329	3.26	20.77	2.67156	DNA binding protein
29757.m000718	103.01	653.1	2.66452	Protein kinase,putative
50537.m000016	14.99	94.65	2.6586	Metal binding protein,putative
30190.m011196	54.11	341.32	2.65716	AMP dependent coA ligase,putative
29851.m002503	25.64	161.24	2.65274	Conserved hypothetical protein
29986.m001619	1.09	6.85	2.65178	Monoglyceride lipase,putative
30170.m014286	5.87	36.83	2.64945	Conserved hypothetical protein
29727.m000465	3.26	20.34	2.64138	Conserved hypothetical protein
29848.m004464	5.87	36.62	2.6412	WRKY transcription factor,putative
29929.m004599	45.64	284.58	2.64046	Conserved hypothetical protein
30138.m004065	10.87	67.67	2.63816	Zinc finger protein, putative
27613.m000612	1.52	9.42	2.63166	Acyltransferase,putative
29667.m000356	1.52	9.42	2.63166	Sugar transporter (STP), putative
30147.m013834	2.39	14.78	2.62856	Protein1-isoaspartate o-methyltransferase,putative
30170.m013908	2.61	16.06	2.62135	Gibberellin receptor GID1, putative
29794.m003302	0.87	5.35	2.62045	Glutaredoxin,putative
30190.m010976	0.87	5.35	2.62045	Conserved hypothetical protein
29768.m000107	0.87	5.35	2.62045	Conserved hypothetical protein
30155.m001610	0.87	5.35	2.62045	Multiple myeloma tumor associated protein,putative
30147.m014321	59.33	363.59	2.61548	Alcohol dehydrogenase,putative
30170.m014323	469.83	2873.42	2.61256	Phosphoprotein ECPP44, putative
29628.m000780	18.69	114.13	2.61034	Cell wall structural protein,putative
29686.m000867	1.3	7.92	2.60699	Cytochrome P450,putative
29973.m000407	1.3	7.92	2.60699	Aldo-keto reductase,putative
28206.m000103	1.09	6.64	2.60686	Trehalose 6 phosphate synthase, putative
30147.m014170	5	30.41	2.60455	Zinc finger protein, putative
29631.m001027	3.04	18.42	2.59913	Conserved hypothetical protein
29820.m001029	1.52	9.21	2.59913	Transcription factor,putative
30174.m009055	4.56	27.62	2.59861	Ethanol tolerance protein GEKO1,putative
29991.m000644	90.84	548.82	2.59493	Conserved hypothetical protein
29636.m000768	9.34	56.32	2.59215	L-lactate dehydrogenase,putative
30147.m013825	40.64	244.32	2.5878	Protein binding protein, putative
30147.m013963	1.96	11.78	2.58741	Conserved hypothetical protein
30010.m000673	1.96	11.78	2.58741	Mitogen activated protein kinase,putative
29908.m006266	13.69	82.23	2.58654	Conserved hypothetical protein
29912.m005570	20.86	125.27	2.58623	Conserved hypothetical protein
28578.m000034	4.35	26.12	2.58607	Homeobox leucine zipper protein HAT14,putative
29842.m003653	60.85	364.45	2.58239	Conserved hypothetical protein
29603.m000528	2.83	16.92	2.57986	Catalytic,putative
27985.m000881	733.87	4373.41	2.57516	Alcohol dehydrogenase,putative
30148.m001425	1.3	7.71	2.56822	ATPP2-A2,putative
29851.m002462	21.51	127.19	2.56391	Conserved hypothetical protein
53582.m000022	2.39	14.13	2.56368	NADH dehydrogenase,putative
29929.m004607	3.26	19.27	2.56341	Conserved hypothetical protein
29496.m000135	10.65	62.95	2.56335	Zinc finger protein, putative
29986.m001598	0.87	5.14	2.56268	Ubiquitin protein ligase,putative
30170.m013627	0.87	5.14	2.56268	Receptor protein kinase CLAVATA1,putative
30061.m000284	0.87	5.14	2.56268	Disease resistance protein RGA2
30190.m010886	0.87	5.14	2.56268	Unknown protein
29983.m003197	1.09	6.42	2.55825	Conserved hypothetical protein
30190.m010914	7.39	43.47	2.55637	Predicted protein
30170.m014361	9.13	53.53	2.55166	Protein binding protein, putative
30128.m009044	3.69	21.63	2.55134	Conserved hypothetical protein
27568.m000252	17.39	101.93	2.55125	DNA binding protein
28543.m000400	4.35	25.48	2.55028	Hydrolase,putative
29904.m002952	8.91	52.03	2.54585	Transcription factor,putative
29595.m000290	5.65	32.98	2.54527	Cysteine type peptidase,putative
30138.m003909	7.17	41.76	2.54208	UDP glucosyltransferase,putative
30147.m013772	5	29.12	2.54201	CDK10/11,putative
29703.m001543	14.78	85.44	2.53127	Conserved hypothetical protein
30170.m014030	1.3	7.49	2.52645	Conserved hypothetical protein
29601.m000443	1.3	7.49	2.52645	Heat shock protein,putative
29739.m003633	1.3	7.49	2.52645	Conserved hypothetical protein
27964.m000362	3.91	22.48	2.5234	ATP binding protein, putaitve
29673.m000939	10.43	59.96	2.52326	Conserved hypothetical protein
30147.m014307	2.61	14.99	2.52188	Multidrug resistance pump,putative
29889.m003315	28.25	162.1	2.52056	NaCl inducible calcium binding,putative
28659.m000076	1.09	6.21	2.51027	Heat shock protein,putative
29974.m000233	342.27	1949.66	2.51002	Conserved hypothetical protein
29634.m002139	1.96	11.13	2.50553	r3h domain containing protein,putative
30073.m002247	1.74	9.85	2.50104	Conserved hypothetical protein
30025.m000575	1.52	8.57	2.49522	Zinc.iron transporter,putative
30169.m006569	12.17	68.52	2.4932	ATP binding protein, putaitve
27715.m000182	38.25	215.2	2.49215	Serine-pyruvate aminotransferase,putative
29784.m000369	14.78	83.08	2.49085	Phospholipase d delta,putative
30169.m006602	5.65	31.69	2.4877	Transport protein,putative
30170.m014027	9.78	54.82	2.4868	Glucan endo 1,3 beta glucosidase,putative
30190.m011327	2.61	14.56	2.47989	Trypsin domain protein,putative
30138.m003935	2.61	14.56	2.47989	Glycosyltransferase,putative
28649.m000212	3.69	20.56	2.47815	Conserved hypothetical protein
30076.m004467	1.96	10.92	2.47805	Conserved hypothetical protein
30169.m006544	1.96	10.92	2.47805	Conserved hypothetical protein
28525.m000269	48.03	266.16	2.47029	Chaperone protein DNAj,putative
29633.m000935	22.38	123.98	2.46983	Conserved hypothetical protein
30170.m014025	2.17	11.99	2.46606	Glucose 6 phosphate isomerase,putative
30076.m004680	2.17	11.99	2.46606	Conserved hypothetical protein
30147.m013735	2.83	15.63	2.46544	AMP dependent coA ligase,putative
29668.m000322	19.56	107.71	2.46117	Conserved hypothetical protein
29917.m001956	1.09	6	2.46063	NADH ubiquinone oxidoreductase,putative
29587.m000232	1.09	6	2.46063	Conserved hypothetical protein
29676.m001610	2.61	14.35	2.45893	Conserved hypothetical protein
28694.m000684	1.52	8.35	2.4577	Conserved hypothetical protein
30190.m011252	1.3	7.07	2.4432	Zinc finger protein, putative
29680.m001682	1.3	7.07	2.4432	Conserved hypothetical protein
30170.m013617	92.14	497.21	2.43196	Phosphoenolpyruvate carboxynase [ATP],putative
28650.m000190	5	26.98	2.43189	Transcription factor,putative
30066.m000707	3.69	19.91	2.4318	Unknown protein
28152.m000889	18.91	101.93	2.43036	Protein phosphatase 2C,putative
29726.m003991	12.17	65.31	2.42397	Conserved hypothetical protein
29908.m006059	36.73	197	2.42316	Conserved hypothetical protein
30111.m000733	1.52	8.14	2.42096	Acyl coA dehydrogenase,putative
30174.m008891	1.52	8.14	2.42096	Conserved hypothetical protein
29589.m001233	3.48	18.63	2.42047	Conserved hypothetical protein
29790.m000806	1.96	10.49	2.42009	Cytochrome P450,putative
30055.m001616	7.17	38.33	2.41843	CCR4 factor
29729.m002327	5.65	30.19	2.41775	Conserved hypothetical protein
30054.m000824	14.99	80.08	2.41744	Unknown protein
30190.m011213	4.13	22.06	2.41722	2 deoxyglucose 6 phosphate phosphatase,putative
28623.m000402	139.3	743.46	2.41606	histone h1/h5,putative
27394.m000358	2.17	11.56	2.41337	CCL factor
29589.m001290	17.39	92.5	2.4112	Lysosomal carboxypeptidase,putative
27647.m000183	4.35	23.13	2.41068	Conserved hypothetical protein
29727.m000470	8.26	43.9	2.41001	Chaperone protein DNAj,putative
29863.m001053	1.09	5.78	2.40674	Abscisic stress ripening protein,putative
28094.m000170	5.22	27.62	2.40359	Conserved hypothetical protein
30138.m004058	23.04	121.41	2.39767	Thioredoxin II,putative
30190.m011183	1.3	6.85	2.39759	Remorin,putative
29681.m001369	1.3	6.85	2.39759	Alpha galactosidase,putative
29851.m002474	11.73	61.67	2.39437	COR413-PM2,putaitve
29637.m000760	1.96	10.28	2.39091	Unknown protein
29647.m002110	29.77	156.1	2.39054	Conserved hypothetical protein
30128.m008658	2.17	11.35	2.38693	Leucine rich repeat containing protein,putative
30143.m001223	38.46	201.07	2.38627	Protein C22,putative
29848.m004541	2.83	14.78	2.38477	Cmutase 2
29736.m002110	7.39	38.54	2.38271	Proteinase1
29981.m000600	12.82	66.81	2.38167	Conserved hypothetical protein
29983.m003157	1.52	7.92	2.38143	RING finger protein,putative
30003.m000342	16.52	85.87	2.37794	Conserved hypothetical protein
29629.m001352	2.39	12.42	2.37758	Serine acetyltransferase 3,putative
30146.m003576	17.82	92.29	2.37268	Unknown protein
29680.m001723	8.48	43.9	2.37208	Conserved hypothetical protein
29848.m004494	7.82	40.47	2.37161	Protein phosphatase 2C,putative
28934.m000058	16.52	85.44	2.3707	Conserved hypothetical protein
30178.m000845	1.74	8.99	2.36923	Conserved hypothetical protein
29596.m000689	1.74	8.99	2.36923	Catalytic,putative
27914.m000424	256	1316.9	2.36293	Conserved hypothetical protein
29933.m001458	1.96	10.06	2.3597	Conserved hypothetical protein
27553.m000315	5.43	27.84	2.35814	Protein AFR,putative
29729.m002312	8.04	41.11	2.35422	Conserved hypothetical protein
28725.m000325	17.17	87.79	2.35417	Conserved hypothetical protein
28842.m000944	1.3	6.64	2.35267	RNA synthetase,putatie
29908.m006007	16.73	85.44	2.35247	Trehalose 6 phosphate synthase, putative
30147.m014434	23.69	120.98	2.35242	Conserved hypothetical protein
29693.m001965	14.78	75.37	2.35034	Sugar transporter (STP), putative
29912.m005423	40.86	207.28	2.34282	Conserved hypothetical protein
28664.m000102	15.21	77.09	2.34152	Heavy metal cation transport ATPase,putative
27585.m000149	13.04	65.95	2.33843	Zinc finger protein, putative
30147.m013831	23.9	120.56	2.33467	Conserved hypothetical protein
29726.m004085	5.65	28.48	2.33363	Unknown protein
29848.m004593	15.43	77.73	2.33273	Conserved hypothetical protein
30183.m001272	5.87	29.55	2.33173	Unknown protein
30010.m000658	2.17	10.92	2.33121	Aquaporin,putative
30147.m014409	2.17	10.92	2.33121	RNA binding protein,putative
29813.m001537	2.17	10.92	2.33121	Conserved hypothetical protein
29848.m004564	4.13	20.77	2.33029	Conserved hypothetical protein
30093.m000363	1.96	9.85	2.32927	P53 induced protein,putative
30131.m007056	2.39	11.99	2.32675	Conserved hypothetical protein
30147.m014028	7.82	39.19	2.32525	DNA binding protien,putative
29905.m000439	2.61	13.06	2.32303	Anthocyanin 5 aromatic acyltransferase,putative
29333.m001054	8.91	44.54	2.3216	Syntaxin,putaitve
29983.m003147	5.87	29.34	2.32144	Ethylene responsive transcription factor,putative
27847.m000124	3.91	19.49	2.31749	Conserved hypothetical protein
29986.m001675	4.13	20.56	2.31563	Glycosyltransferase,putative
29168.m000385	9.78	48.39	2.3068	Conserved hypothetical protein
30138.m003904	2.17	10.71	2.30319	Conserved hypothetical protein
30180.m001018	2.17	10.71	2.30319	r3h domain containing protein,putative
29729.m002320	14.78	72.8	2.30029	Amino acid transporter,putative
28154.m000040	8.48	41.76	2.29999	r2r3 myb transcription factor,putative
30169.m006532	2.61	12.85	2.29965	Sigma70 factor
29805.m001509	1.96	9.64	2.29818	Glutathione s-transferase omega,putative
29738.m001051	6.95	34.05	2.29257	Plastid lipid associated protein,putative
29648.m002012	29.12	141.97	2.2855	NAC domain containing protein,putative
30143.m001168	2.39	11.56	2.27406	Protein kinase,putative
29615.m000489	97.14	469.37	2.27259	Xyloglucan endotransglucosylase protein,putative
30170.m013978	1.96	9.42	2.26487	Protein ariadne1,putative
30174.m008626	1.96	9.42	2.26487	Ubiquitin conjugating enzyme,putative
30169.m006492	1.74	8.35	2.26269	Transcription factor,putative
30075.m001140	1.74	8.35	2.26269	Reticuline oxidase,putative
30024.m001696	1.52	7.28	2.25987	Conserved hypothetical protein
30131.m006929	4.56	21.84	2.25987	WD repeat protein,putative
30147.m014515	13.69	65.52	2.25881	AMP activated protein kinase
27394.m000353	10.65	50.96	2.25851	Conserved hypothetical protein
29842.m003704	1.3	6.21	2.25608	Transcription factor,putative
30026.m001480	18.47	88.22	2.25592	Ubiquitin protein ligase,putative
29629.m001350	5.65	26.98	2.25557	Cytochrome P450,putative
29844.m003315	16.52	78.8	2.25398	7S globulin precursor,putative
29656.m000487	216.01	1029.76	2.25314	Predicted protein
29742.m001394	15.43	73.45	2.25102	Conserved hypothetical protein
29739.m003625	4.78	22.7	2.24761	Copper transporting ATPase
30174.m008993	11.73	55.67	2.2467	Carbonyl reductase,putative
28176.m000267	13.04	61.88	2.24653	Actin suppreser,putative
29841.m002749	54.11	256.74	2.24634	Auxin response IAA1,putative
29933.m001433	3.26	15.42	2.24186	Conserved hypothetical protein
29794.m003355	104.09	490.36	2.23601	Conserved hypothetical protein
29820.m001037	1.96	9.21	2.23235	Protein SCAR2
29439.m000217	244.04	1146.03	2.23146	Syntaxin,putaitve
30178.m000843	9.56	44.75	2.22681	Conserved hypothetical protein
27985.m000892	11.3	52.68	2.22093	Conserved hypothetical protein
30128.m008879	2.39	11.13	2.21937	Conserved hypothetical protein
29910.m000952	6.08	28.27	2.21713	SUI family protein
30170.m013615	36.73	170.45	2.21432	Glutamyl tRNA reductase1,putative
30190.m011098	2.17	10.06	2.21286	MADS box protein,putative
28281.m000373	8.48	39.19	2.20835	Protein with unknown function
29598.m000442	1.3	6	2.20645	Conserved hypothetical protein
29706.m001301	1.3	6	2.20645	Conserved hypothetical protein
29825.m000321	3.48	16.06	2.20631	Aminotransferase,putative
29657.m000460	13.69	63.17	2.20612	Conserved hypothetical protein
30170.m014143	215.14	988.43	2.19986	Histone H3
29801.m003066	1.96	8.99	2.19747	Nucleotide binding protein,putative
29794.m003453	10.43	47.75	2.19476	Pentatricopeptide repeat protein,putative
28660.m000190	3.48	15.85	2.18732	Conserved hypothetical protein
28672.m000056	5.22	23.77	2.18702	Conserved hypothetical protein
30174.m008619	5	22.7	2.18269	Conserved hypothetical protein
30147.m014455	2.17	9.85	2.18243	Taxadien-5-alpha-ol O-acetyltransferase
30190.m011249	4.78	21.63	2.17795	DNA repair helicase,putative
29598.m000458	12.17	55.03	2.17689	Unknown protein
30147.m014392	5.22	23.55	2.17361	Conserved hypothetical protein
30170.m014003	3.04	13.7	2.17203	Conserved hypothetical protein
30055.m001580	5.43	24.41	2.16845	Calcium binding protein,putative
29603.m000534	53.46	240.25	2.168	Ethylene receptor,putative
30170.m014301	5.87	26.34	2.16582	Protein kinase,putative
30131.m007017	2.39	10.71	2.16388	Receptor kinase,putative
29772.m000309	2.39	10.71	2.16388	Conserved hypothetical protein
29883.m002032	1.96	8.78	2.16337	Protein transporter,putative
29908.m006135	4.56	20.34	2.15721	Chlorophyll synthase,putative
30205.m001572	195.58	871.73	2.15612	Conserved hypothetical protein
30190.m011320	27.6	122.7	2.1524	Conserved hypothetical protein
30068.m002624	3.04	13.49	2.14975	Transporter,putative
27637.m000172	3.04	13.49	2.14975	Ubiquitin ligase PUB14,putative
30190.m011200	3.48	15.42	2.14764	Glutathione s-transferase theta,putative
29633.m000899	3.48	15.42	2.14764	Unknown protein
30170.m013759	175.59	775.8	2.14347	Conserved hypothetical protein
30221.m002251	3.26	14.35	2.13811	Conserved hypothetical protein
30090.m000243	121.48	532.76	2.13277	Conserved hypothetical protein
29844.m003159	7.39	32.33	2.12923	DNA repair protein XRCC4,putative
29654.m000303	1.96	8.57	2.12844	Alpha dioxygenase
29912.m005496	1.52	6.64	2.12711	3-hydroxyacyl coA dehydrogenase,putative
29681.m001366	170.37	740.68	2.12018	Tonoplast intrinsic protein,putative
29693.m002075	4.78	20.77	2.11942	Conserved hypothetical protein
30131.m007274	45.2	196.36	2.11911	Conserved hypothetical protein
30027.m000827	47.81	207.49	2.11766	Conserved hypothetical protein
30128.m008810	94.97	411.99	2.11707	Conserved hypothetical protein
30073.m002197	3.26	14.13	2.11582	GTP binding protein,putative
29820.m001026	3.91	16.92	2.11349	Fbox protein
30152.m002382	25.21	108.56	2.10642	Conserved hypothetical protein
29929.m004738	1.74	7.49	2.10588	Conserved hypothetical protein
29842.m003694	1.74	7.49	2.10588	Conserved hypothetical protein
30170.m014340	2.39	10.28	2.10476	Conserved hypothetical protein
29696.m000105	2.39	10.28	2.10476	Omega 6 fatty acid desaturase,putative
29929.m004572	60.41	258.46	2.09708	Protein phosphatase 2C,putative
29729.m002321	3.91	16.7	2.09461	Conserved hypothetical protein
29991.m000639	3.26	13.92	2.09422	U2 snrnp auxiliary factor,putative
30147.m014373	6.08	25.91	2.09137	ERD1 protein,putative
28650.m000182	7.39	31.48	2.09079	Catalytic,putative
29804.m001503	179.72	760.16	2.08055	Conserved hypothetical protein
30170.m013760	4.56	19.27	2.07925	Acyl coA binding protein ACBP,putative
30063.m001415	1.52	6.42	2.0785	Leucine rich repeat containing protein,putative
60638.m00022	15.86	66.81	2.07467	Ricin agglutinin family protein (RCA)
30226.m002023	13.69	57.6	2.07295	Unknown protein
28152.m000876	23.25	97.64	2.07024	Ribosomal proteinL6,putative
29844.m003325	24.99	104.92	2.06987	Pepsin A,putative
30221.m002221	5	20.98	2.06901	Alpha/beta hydrolase,putative
29736.m002042	5.87	24.63	2.06898	Conserved hypothetical protein
29003.m000064	1321.49	5542.99	2.0685	CBL interacting serine/threonine protein kinase
29876.m000250	1.74	7.28	2.06485	Ubiquitin conjugating enzyme,putative
30076.m004527	3.48	14.56	2.06485	Conserved hypothetical protein
29929.m004600	7.17	29.98	2.06396	Receptor serine-threonine protein kinase,putative
29848.m004630	16.95	70.66	2.05961	Unknown protein
29728.m000846	6.3	26.12	2.05173	Sucrose transport protein (STP),putative
29250.m000234	2.17	8.99	2.05063	Conserved hypothetical protein
29912.m005437	21.73	89.93	2.04911	Hexokinase,putative
29686.m000868	45.64	188.65	2.04734	Cysteine protease,putative
29904.m002984	74.76	308.78	2.04624	3 ketoacyl coA thiolase B,putative
30174.m008814	8.26	34.05	2.04344	DNA binding protien,putative
29801.m003174	22.6	93.15	2.04323	Methylcrotonoyl coA carboxylase,putative
29739.m003638	2.39	9.85	2.04311	Conserved hypothetical protein
30073.m002256	2.39	9.85	2.04311	Cellulose synthase protein,putative
51353.m000011	7.82	32.12	2.03823	Conserved hypothetical protein
29889.m003400	9.34	38.33	2.03698	CBL interacting serine/threonine protein kinase
29676.m001620	6.74	27.62	2.03489	Short chain dehydrogenase,putative
30206.m000769	4.13	16.92	2.03452	Conserved hypothetical protein
29852.m002012	5.65	23.13	2.03344	Phospholipid transport protein,putative
30128.m009004	8.48	34.69	2.03238	Conserved hypothetical protein
30190.m010822	55.63	227.41	2.03136	Conserved hypothetical protein
29666.m001484	2.83	11.56	2.03027	Conserved hypothetical protein
29717.m000222	94.31	384.79	2.02859	WRKY transcription factor,putative
29844.m003279	20.86	85.01	2.02689	Lactoylglutathione lyase,putative
30147.m014220	3.26	13.28	2.02631	Glycerol 3 phosphate,putative
29908.m006209	1607.69	6542.77	2.02491	Nitrate reductase,putative
29794.m003364	13.26	53.96	2.02481	Cytochrome P450,putative
29841.m002878	5	20.34	2.02432	Protein kinase,putative
27717.m000088	1.74	7.07	2.02262	Clathrin assembly protein,putative
29640.m000405	1.74	7.07	2.02262	EH domain containing protien,putative
30170.m014110	1.74	7.07	2.02262	ATP dependent peptidase,putative
29908.m006130	13.26	53.75	2.01918	Protein with unknown function
29929.m004598	21.08	85.22	2.01532	Delta3,5-delta2,4-dienoyl-coA isomerase,putative
29986.m001599	56.07	226.34	2.01319	Conserved hypothetical protein
29579.m000201	38.25	153.96	2.00902	Molybdopterin biosynthesis MOEb protein,putative
30146.m003620	15.65	62.95	2.00804	Conserved hypothetical protein
30078.m002343	16.3	65.52	2.00706	Protein binding protein, putative
58936.m000022	3.26	13.06	2.00221	Ribosomal proteinL6,putative
27394.m000344	91.27	365.52	2.00174	Vacuolar protein
29981.m000588	9.13	36.19	1.9869	Structural protein,putative
30190.m010883	549.59	2175.36	1.98483	Organ specific protein S2,putative
30024.m001706	3.69	14.56	1.98032	ATP synthase F1 subunit,putative
29917.m002020	22.38	88.22	1.9789	ATP binding protein, putaitve
29806.m000955	145.82	574.51	1.97814	Conserved hypothetical protein
30143.m001175	2.61	10.28	1.97772	Transferase,putative
29933.m001434	1.74	6.85	1.97702	Structural molecule,putative
29748.m000386	1.96	7.71	1.97588	Vacuolar cation/proton exchanger,putative
29822.m003415	2.83	11.13	1.97558	Predicted protein
29908.m006091	107.57	421.84	1.97142	Protein binding protein, putative
29912.m005351	61.72	241.75	1.96971	Phosphofructikinase,putative
29915.m000490	271.64	1063.59	1.96917	Ubiquitin conjugate
29769.m000465	6.08	23.77	1.967	Serine-threonine protein kinase,putative
29729.m002310	523.73	2047.52	1.96698	Conserved hypothetical protein
30128.m008621	18.04	70.45	1.9654	Conserved hypothetical protein
29598.m000466	4.56	17.77	1.96234	Conserved hypothetical protein
30131.m007163	4.56	17.77	1.96234	bZIP45,putative
29739.m003573	34.77	135.33	1.96057	Conserved hypothetical protein
30169.m006278	3.48	13.49	1.95473	Conserved hypothetical protein
30170.m014292	3.48	13.49	1.95473	Conserved hypothetical protein
30054.m000797	12.6	48.82	1.95405	Syntaxin,putaitve
30115.m001222	2.83	10.92	1.9481	ATP binding protein, putaitve
30128.m008548	2.61	10.06	1.94651	Light regulated protein,putative
58083.m000079	5	19.27	1.94636	Cytochrome oxidase,putative
29929.m004631	97.79	376.87	1.94631	Conserved hypothetical protein
27789.m000069	2.39	9.21	1.94619	Cation:cation antiporter,putative
30169.m006578	4.56	17.56	1.94519	Auxin binding protein,putative
30152.m002395	53.02	204.07	1.94446	Zinc finger protein, putative
30174.m009044	13.91	53.53	1.94423	Uridine cytidine kinase I,putative
29801.m003182	2.17	8.35	1.94408	Ferredoxin nitrate reductase,putative
30078.m002255	2.17	8.35	1.94408	RING finger protein,putative
29889.m003319	109.74	422.27	1.94408	Transcription factor,putaitve
29693.m001985	15.21	58.24	1.93699	2 hydroxy acid oxidase,putaitve
30138.m004069	17.17	65.74	1.93688	Malate dehydrogenase,putative
29751.m001825	5.65	21.63	1.93671	Heat shock protein,putative
30076.m004534	3.48	13.28	1.9321	Cytochrome P450,putative
29996.m000134	5.22	19.91	1.93137	Protein kinase,putative
29749.m000146	42.38	160.81	1.9239	Conserved hypothetical protein
29625.m000680	214.92	814.98	1.92296	Zinc finger protein, putative
30138.m003869	4.35	16.49	1.9225	Menaquinone biosynthesis protein,putative
30128.m008875	2.61	9.85	1.91607	Conserved hypothetical protein
29726.m004079	13.91	52.46	1.9151	RING finger protein,putative
30120.m000350	9.56	35.97	1.91171	Conserved hypothetical protein
30152.m002405	8.26	31.05	1.91038	DNA binding protien,putative
29950.m001124	33.68	126.55	1.90974	DNA binding protien,putative
30174.m008679	4.56	17.13	1.90942	Fatty acid desaturase,putative
29634.m002061	27.16	101.93	1.90802	D-lactate dehydrogenase 2,putative
30054.m000794	5.65	21.2	1.90774	Ribose-phosphate pyrophosphokinase,putative
27504.m000640	2.17	8.14	1.90733	Multidrug resistance pump,putative
30170.m013774	6.74	25.27	1.90661	Cytochrome P450,putative
30128.m008996	116.7	437.04	1.90496	Glutamyl tRNA reductase1,putative
27504.m000621	36.29	135.76	1.90341	Catalytic,putative
29844.m003220	31.08	116.06	1.90081	Early light induced protein,putative
30147.m013948	5	18.63	1.89763	Conserved hypothetical protein
30063.m001419	5.87	21.84	1.89554	Unknown protein
29812.m000200	1.96	7.28	1.89308	Transcription factor,putative
30147.m014150	10.21	37.9	1.89221	Protein phosphatase 2C,putative
29640.m000403	48.9	181.37	1.89103	Ethylene responsive transcription factor,putative
29726.m003963	6.08	22.48	1.8865	1-deoxyxylulose 5 phosphate synthase,putative
29970.m001008	18.25	67.45	1.88592	Indole 3 acetic acid amido synthetase,putative
30078.m002309	13.04	48.18	1.88549	Cysteine type peptidase,putative
30174.m008779	2.61	9.64	1.88498	Conserved hypothetical protein
29648.m001940	14.34	52.68	1.87721	Protein transporter,putative
29813.m001538	2.39	8.78	1.87721	Vesicle transport protein VTILLA,putative
29836.m000554	4.78	17.56	1.87721	Ankyrin repeat containing protein,putative
30128.m008888	2.39	8.78	1.87721	3-5 exonuclease,putative
29740.m000484	30.21	110.92	1.87642	Cyclin L2
29647.m002084	6.08	22.27	1.87296	Cyclin dependent protein kinase,putative
29801.m003079	6.08	22.27	1.87296	Terminal deoxycytidyl transferase REV1,putative
30101.m000372	3.04	11.13	1.87231	Tonoplast intrinsic protein,putative
30169.m006347	3.04	11.13	1.87231	Conserved hypothetical protein
30146.m003509	36.51	133.4	1.8694	DNA binding protien,putative
28883.m000723	11.08	40.47	1.86889	Unknown protein
30078.m002287	9.56	34.9	1.86814	Bud site selection protein,putative
30147.m014221	15.43	56.32	1.86791	Heat shock protein,putative
29609.m000581	2.17	7.92	1.86781	Oligo transporter,putative
28842.m000926	23.25	84.58	1.86309	Unknown protein
29070.m000130	2.83	10.28	1.86097	Histidine triad (HIT) protein,putative
30190.m010896	4.56	16.49	1.85449	2-hydroxyacid dehydrogenase,putative
29603.m000512	3.26	11.78	1.8534	Electron transfer flavoprotein,putative
29769.m000456	2.61	9.42	1.85168	Conserved hypothetical protein
29703.m001542	2.61	9.42	1.85168	Synapse associated protein,putative
29851.m002502	2.61	9.42	1.85168	Conserved hypothetical protein
29950.m001167	19.12	68.95	1.85047	Thioredoxin II,putative
29762.m000489	6.3	22.7	1.84927	Ribonuclease III,putative
29801.m003180	3.04	10.92	1.84483	Conserved hypothetical protein
30128.m008840	3.04	10.92	1.84483	Arginine/serine rich splicing factor,putative
28297.m000110	6.08	21.84	1.84483	CBL interacting serine/threonine protein kinase
28320.m001110	3.04	10.92	1.84483	ATP dependent RNA helicase,putative
30076.m004616	13.91	49.89	1.84263	LCFA ligase,putative
29739.m003738	7.61	27.19	1.83711	Inter alpha trypsin inhibitor heavy chain,putative
29650.m000273	7.82	27.84	1.83192	Photosystem II,putative
30190.m011325	1748.73	6225.43	1.83187	Auxin repressed 12.5 kDa protein,putative
29977.m000253	2.83	10.06	1.82976	Nucleic acid binding protein,putative
27914.m000416	2.17	7.71	1.82904	Zinc finger protein, putative
30076.m004551	2.17	7.71	1.82904	Conserved hypothetical protein
27401.m000275	2.17	7.71	1.82904	Flavonol synthase,putative
30170.m014141	2.17	7.71	1.82904	Galactose oxidase precursor,putative
29640.m000418	4.35	15.42	1.82572	Lipopolysaccharide binding protein,putative
29195.m000051	6.95	24.63	1.82533	Conserved hypothetical protein
27749.m000339	134.95	478.15	1.82504	Mitochondrial dicarboxylate protein,putative
29651.m000283	3.69	13.06	1.82346	Aldose 1 epimerase,putative
30190.m011273	8.48	29.98	1.82186	2C-methyl-D-erythritol 2,4 cyclodiphosphate synthase
30099.m001653	7.39	26.12	1.82151	STS14 protein,putative
30190.m010912	5.22	18.42	1.81915	Predicted protein
29631.m001044	6.74	23.77	1.81832	Predicted protein
29848.m004449	3.04	10.71	1.81682	RING finger protein,putative
30147.m014282	4.56	16.06	1.81637	Heat shock factor protein,putative
29986.m001646	1253.04	4407.24	1.81444	Sucrose synthase 3
29783.m000312	134.3	470.45	1.80858	Conserved hypothetical protein
29776.m000480	5.87	20.56	1.80841	Reticuline oxidase,putative
30174.m008825	2.39	8.35	1.80477	Calmodulin,putative
28049.m000303	5.65	19.7	1.80187	Conserved hypothetical protein
29863.m001081	27.16	94.65	1.80112	Conserved hypothetical protein
28263.m000069	76.49	266.38	1.80014	Root phototropism protein,putative
28176.m000266	3.69	12.85	1.80008	Unknown protein
30066.m000708	6.95	24.2	1.79992	Nuclease S1,putative
29852.m001983	811.89	2818.18	1.79541	Chaperone protein,putative
29439.m000218	419.63	1452.66	1.79151	Conserved hypothetical protein
27777.m000274	14.56	50.32	1.78912	Calcium dependent protein kinase,putative
29681.m001358	59.54	205.57	1.7877	Transcription factor,putative
29681.m001312	52.16	180.08	1.78762	Conserved hypothetical protein
30026.m001496	2.17	7.49	1.78727	Conserved hypothetical protein
29844.m003289	2.17	7.49	1.78727	Undecaprenyl pyrophosphate synthetase,putative
29681.m001337	2.17	7.49	1.78727	Conserved hypothetical protein
28176.m000270	2.17	7.49	1.78727	Conserved hypothetical protein
29908.m006029	2.17	7.49	1.78727	Conserved hypothetical protein
30026.m001454	11.73	40.47	1.78665	Conserved hypothetical protein
30170.m014219	4.78	16.49	1.78651	Conserved hypothetical protein
29830.m001457	3.48	11.99	1.78467	Amino acid transporter,putative
39948.m000033	3.48	11.99	1.78467	Conserved hypothetical protein
29728.m000809	2.61	8.99	1.78427	Conserved hypothetical protein
30170.m014109	2493.47	8562.02	1.7798	Thioredoxin H type,putative
29999.m000204	70.41	241.75	1.77966	Unknown protein
29827.m002533	4.13	14.13	1.77455	Unknown protein
29994.m000445	7.39	25.27	1.77378	Unknown protein
29703.m001481	10.21	34.9	1.77324	5-methyl tetrahydrofolate methyltransferase,putative
29950.m001122	210.14	717.34	1.77131	Conserved hypothetical protein
29863.m001058	74.97	255.89	1.77114	Ribosomal protein L3,putative
30128.m008989	14.56	49.68	1.77065	GRIP and coiled domain protein,putative
30190.m010937	27.16	92.5	1.76797	Sulfite reductase,putative
27428.m000112	4.78	16.27	1.76713	3-phosphoinositidie dependent protein kinase,putative
30170.m014280	40.86	138.97	1.76601	Conserved hypothetical protein
29736.m002033	5.43	18.42	1.76225	Conserved hypothetical protein
29739.m003724	5.43	18.42	1.76225	Conserved hypothetical protein
29844.m003367	6.08	20.56	1.7577	Sugar transporter (STP), putative
29686.m000890	9.13	30.83	1.75565	r2r3 myb transcription factor,putative
30171.m000423	2.61	8.78	1.75017	UTP glucose 1 phosphate uridylyltransferase,putative
28726.m000069	27.82	93.58	1.75008	Diacylglycerol synthase,putative
30068.m002652	6.95	23.34	1.74772	Conserved hypothetical protein
29619.m000244	5.87	19.7	1.74676	RING finger protein,putative
29912.m005309	9.13	30.62	1.74579	Protein phosphatase 2C,putative
29863.m001041	76.28	255.67	1.74491	Phsophoric diester hydrolase,putative
30174.m008615	11.95	40.04	1.74443	ER glycerol phosphate acyltransferase, putative
30170.m013698	49.77	166.59	1.74295	r2r3 myb transcription factor,putative
30204.m001769	10.87	36.19	1.73524	Protein with unknown function
30147.m014051	8.69	28.91	1.73414	Conserved hypothetical protein
30190.m011309	4.78	15.85	1.7294	Protein SIS1,putative
29797.m000363	2.39	7.92	1.72849	Receptor protein kinase,putative
29785.m000949	81.93	271.3	1.72743	Cysteine proteinase inhibitor,putative
30128.m008864	3.04	10.06	1.72649	Conserved hypothetical protein
29739.m003754	3.04	10.06	1.72649	Flavonoid 3 hydroxylase,putative
29816.m000684	11.73	38.76	1.72437	Unknown protein
29683.m000473	26.73	88.22	1.72265	Conserved hypothetical protein
30174.m008828	19.56	64.45	1.72027	Conserved hypothetical protein
28883.m000742	8.91	29.34	1.71937	Unknown protein
30106.m000644	87.36	287.36	1.71781	Conserved hypothetical protein
30128.m008977	4.56	14.99	1.71689	DNA binding protien,putative
30073.m002200	3.91	12.85	1.71653	GTP binding protein,putative
29751.m001902	6.52	21.41	1.71534	Zinc finger protein, putative
29957.m001436	2.61	8.57	1.71525	Conserved hypothetical protein
28690.m000025	5.43	17.77	1.71042	Conserved hypothetical protein
29619.m000246	18.91	61.88	1.71032	Early nodulin 75,putative
30190.m010881	11.52	37.69	1.71004	Conserved hypothetical protein
28686.m000046	16.3	53.32	1.7098	Zinc finger protein, putative
29844.m003365	39.55	129.34	1.70942	Acyl coA synthetase,putative
29968.m000654	10.65	34.69	1.70367	Zinc finger protein, putative
30142.m000636	49.11	159.96	1.70362	Protein with unknown function
30014.m000444	2.83	9.21	1.7024	CCD1,putative
28842.m000927	14.13	45.82	1.69722	Pyruvate kinase,putative
29848.m004581	4.56	14.78	1.69654	Conserved hypothetical protein
29872.m000547	7.61	24.63	1.69445	Conserved hypothetical protein
29738.m001017	57.59	186.08	1.69203	Flavonol 3 sulfotransferase,putative
29092.m000460	1319.1	4255.42	1.68975	Fructose bisphosphate aldolase,putative
28005.m000023	90.19	290.58	1.6879	Conserved hypothetical protein
30128.m008935	6.52	20.98	1.68607	Beta fructofuranosidase,putative
29912.m005373	43.46	139.83	1.68591	Type 1 diacylglycerol acyltransferase,putative
29676.m001695	7.39	23.77	1.6855	Oxygen evolving enhancer protein,putative
27866.m000237	5.87	18.84	1.68237	RNA binding protein,putative
30190.m010949	8.48	27.19	1.68094	Uracil phosphoribosyltransferase,putative
29767.m000206	52.16	167.02	1.67901	Catalytic,putative
29635.m000468	2.61	8.35	1.67773	WRKY transcription factor,putative
29816.m000672	3.48	11.13	1.67729	Conserved hypothetical protein
28011.m000076	3.48	11.13	1.67729	Conserved hypothetical protein
29842.m003546	4.56	14.56	1.6749	Conserved hypothetical protein
27622.m000152	4.56	14.56	1.6749	Heat shock (HSP70)protein,putative
30170.m013657	4.56	14.56	1.6749	Conserved hypothetical protein
30099.m001665	44.55	141.97	1.67209	Conserved hypothetical protein
29848.m004546	152.99	486.72	1.66965	Protein kinase,putative
29708.m000185	30.64	97.43	1.66895	Ethylene insensitive3 protein,putative
30174.m009090	26.95	85.65	1.66817	6-phosphogluconolactonase,putative
30075.m001189	2.83	8.99	1.66752	Conserved hypothetical protein
29693.m001975	6.74	21.41	1.66746	Poly(rC)0binding protein,putative
30131.m006864	6.95	22.06	1.66635	Conserved hypothetical protein
29780.m001345	10.87	34.48	1.66541	Conserved hypothetical protein
30093.m000355	8.04	25.48	1.6641	Nitrogen fixation protein NIFU,putative
30170.m014285	16.3	51.61	1.66278	Prolyl 4-hydroxylase alpha subunit,putative
29738.m001050	97.36	307.71	1.66017	DNA binding protein RAV1,putative
29726.m004052	744.74	2343.66	1.65395	Translationally controlled tumor protein,putative
57525.m000013	4.56	14.35	1.65395	Conserved hypothetical protein
29801.m003060	72.37	227.62	1.65316	Conserved hypothetical protein
30193.m000713	5.65	17.77	1.65312	Triacylglycerol lipase,putative
30190.m011321	9.13	28.69	1.65186	Ethylene responsive transcription factor,putative
30128.m008552	11.52	36.19	1.65145	Conserved hypothetical protein
30170.m013721	3.69	11.56	1.64745	Conserved hypothetical protein
30073.m002232	8.48	26.55	1.64658	Predicted protein
27751.m000176	13.69	42.83	1.6455	N-acylneuraminate-9-phosphatase,putative
30078.m002352	21.3	66.59	1.64445	Protein binding protein, putative
29883.m002011	3.91	12.21	1.64282	Conserved hypothetical protein
29807.m000498	9.78	30.41	1.63664	Conserved hypothetical protein
29912.m005369	31.08	96.57	1.63559	Conserved hypothetical protein
29923.m000825	7.17	22.27	1.63506	Conserved hypothetical protein
30147.m014273	3.04	9.42	1.63166	Protein binding protein, putative
30174.m008637	6.08	18.84	1.63166	Zinc finger protein, putative
30068.m002513	4.78	14.78	1.62856	n-rich protein,putative
30190.m011167	11.3	34.9	1.6269	Conserved hypothetical protein
29993.m001040	3.26	10.06	1.62569	Coiled-coil domain conatining protein,putative
27955.m000376	3.26	10.06	1.62569	Metal ion transporter,putative
30128.m008841	20.43	62.95	1.62352	Conserved hypothetical protein
29933.m001426	3.69	11.35	1.621	NAD(P)H dehydrogenase B2
29661.m000899	286.2	880.08	1.62061	Peroxidase 73,putative
28200.m000196	5.65	17.34	1.61778	Trehalose 6 phsophate synthase,putative
30122.m000356	11.52	35.33	1.61675	GPI anchored protein
29630.m000785	7.82	23.98	1.61659	Conserved hypothetical protein
30146.m003562	8.26	25.27	1.61321	Unknown protein
30169.m006419	6.3	19.27	1.61293	Heavy metal binding protein,putative
29158.m000191	8.48	25.91	1.61137	Triacylglycerol lipase,putative
30131.m007095	17.39	53.1	1.61045	Phd finger transcription factor,putative
29827.m002629	284.25	867.23	1.60925	Pectin acylesterase,putative
29852.m002000	6.74	20.56	1.60902	Protein kinase,putative
29822.m003440	16.08	49.04	1.60869	Prolyl 4-hydroxylase alpha subunit,putative
29912.m005346	7.17	21.84	1.60693	Zinc finger protein, putative
29996.m000130	7.82	23.77	1.6039	Zinc finger protein, putative
29993.m001041	36.29	110.28	1.60353	Cell division protein FTSH,putaitve
30076.m004589	26.08	79.01	1.59909	Unknown protein
30147.m014021	12.39	37.47	1.59656	Two component sensor histidine protein kinase,putativ
29724.m000825	113.87	343.68	1.59368	Ubiquitin protease,putative
29681.m001336	3.48	10.49	1.59186	Predicted protein
30190.m010924	24.34	73.23	1.58911	Ribonucleoside diphsophate reductase,putative
29669.m000794	13.69	41.11	1.58637	Conserved hypothetical protein
29648.m001969	5.43	16.27	1.58319	UDP n-acetylglucosamine pyrophosphorylase,putative
29773.m000283	5.43	16.27	1.58319	Disease resistance protein RPS2,putative
28211.m000127	5.43	16.27	1.58319	Conserved hypothetical protein
29726.m004101	19.78	59.1	1.57912	Triacylglycerol lipase,putative
30131.m006923	7.17	21.41	1.57824	Transportin-3,putative
30076.m004659	70.41	210.06	1.57695	bZIP factor 53,putative
29700.m000755	6.08	17.99	1.56505	Conserved hypothetical protein
30174.m008845	4.56	13.49	1.56478	Protein precursor 21 kDa,putative
29986.m001671	4.56	13.49	1.56478	Predicted protein
29848.m004570	121.91	360.6	1.56458	Conserved hypothetical protein
29653.m000290	3.26	9.64	1.56416	Conserved hypothetical protein
29842.m003591	3.48	10.28	1.56268	Conserved hypothetical protein
29908.m006262	11.52	33.83	1.55416	Conserved hypothetical protein
29705.m000598	7.82	22.91	1.55074	Expressed protein,putative
29842.m003626	24.12	70.66	1.55066	Cytochrome P450,putative
29641.m000401	8.48	24.84	1.55053	Unknown protein
30190.m011295	79.54	232.33	1.54642	Conserved hypothetical protein
30169.m006447	5.65	16.49	1.54527	Ribonucleoprotein,putative
30147.m014148	5.65	16.49	1.54527	ATP binding protein,putative
30174.m009099	14.34	41.76	1.54208	Protein with unknown function
27395.m000081	9.78	28.48	1.54204	Zinc finger protein, putative
30026.m001469	135.6	394.86	1.54198	Trehalose 6 phsophate synthase,putative
29908.m006067	5.22	15.2	1.54195	Serine/threonine-protein kinase SAPK1,putative
29576.m000224	23.47	68.31	1.54128	Conserved hypothetical protein
29806.m000941	14.13	41.11	1.54073	Leucoanthocyanidin dioxygenase,putative
29869.m001136	23.04	67.02	1.54045	Protein kinase,putative
29854.m001121	13.04	37.9	1.53925	Uncharecterized protein
27504.m000633	20.86	60.6	1.53858	Alanine aminotransferase,putative
30076.m004669	16.08	46.68	1.53754	Conserved hypothetical protein
30128.m008896	3.69	10.71	1.53727	Pentatricopeptide repeat protein,putative
30170.m014173	3.69	10.71	1.53727	Nucleic acid binding protein,putative
30155.m001619	379	1098.28	1.53498	Glutathione s-transferase,putative
30190.m010945	7.39	21.41	1.53464	Chloride channel CLC,putative
29576.m000223	23.25	67.24	1.53209	Conserved hypothetical protein
29706.m001354	133.43	385.86	1.53199	Beta fructofuranosidase,putative
29599.m000169	163.2	471.52	1.53068	CBL interacting serine/threonine protein kinase
28694.m000668	46.72	134.47	1.52517	Conserved hypothetical protein
29794.m003354	12.82	36.83	1.52249	Conserved hypothetical protein
29844.m003369	85.84	246.04	1.51917	Sugar transporter (STP), putative
29897.m000369	33.47	95.93	1.51911	Conserved hypothetical protein
29620.m000545	11.52	32.98	1.51745	Conserved hypothetical protein
29842.m003682	11.3	32.33	1.51655	Thioredoxin H=type,putative
29660.m000775	209.27	597.64	1.51391	Conserved hypothetical protein
29250.m000232	35.64	101.71	1.51289	RNF5,putative
30170.m013872	4.13	11.78	1.51213	Protein COQ10 B,putative
30170.m014103	51.29	146.04	1.50961	Gulonolactone oxidase,putative
29828.m000387	216.23	614.56	1.50699	Calmodulin,putative
29589.m001266	5.43	15.42	1.50578	Conserved hypothetical protein
30174.m008697	29.55	83.73	1.50259	Predicted protein
29736.m002058	6.74	19.06	1.49973	DNA binding protein,putative
29629.m001435	8.26	23.34	1.49859	DNA binding protein,putative
29646.m001108	61.72	173.87	1.4942	bZIP61,putative
29825.m000332	10.43	29.34	1.49213	Squalene monooxygenase,putative
30072.m000950	4.35	12.21	1.48898	Conserved hypothetical protein
29693.m002030	11.08	31.05	1.48664	Hydrolase,putative
29851.m002453	27.38	76.66	1.48535	Multidrug resistance pump,putative
29250.m000243	5.43	15.2	1.48505	Zinc ion binding protein,putative
30147.m014280	61.93	173.23	1.48398	Conserved hypothetical protein
29827.m002530	8.04	22.48	1.48337	Conserved hypothetical protein
27568.m000257	3.91	10.92	1.48173	Conserved hypothetical protein
30147.m014355	33.68	94	1.48077	Unknown protein
29216.m000253	13.91	38.76	1.47845	Conserved hypothetical protein
30143.m001185	3.69	10.28	1.47815	Serine/threonine-protein kinase NEK81,putative
30120.m000368	38.25	106.21	1.47339	Chaperone protein DNAj,putative
28738.m000149	16.52	45.82	1.47176	Conserved hypothetical protein
27969.m000022	29.99	83.08	1.47002	Conserved hypothetical protein
30138.m003885	4.56	12.63	1.46975	Amino acid transporter,putative
29780.m001343	5.65	15.63	1.468	Nucleic acid binding protein,putative
30068.m002635	23.69	65.52	1.46766	Transcription factor,putative
29706.m001275	77.15	213.27	1.46694	Guanosine-3',5'bisphosphate pyrophosphohydrolase
29844.m003242	6.74	18.63	1.46681	Protein kinase ATMRK1,putative
29669.m000836	8.69	23.98	1.4644	Conserved hypothetical protein
29666.m001431	9.56	26.34	1.46217	Conserved hypothetical protein
29889.m003324	20.21	55.67	1.46183	Galactokinase,putative
27742.m000248	57.59	158.46	1.46023	DNA binding protein,putative
28327.m000363	15.65	43.04	1.45952	Patatin T5 precursor,putative
30025.m000589	588.71	1619.04	1.45951	Heat shock protein,putative
29168.m000379	5.22	14.35	1.45893	Serine/threonine-protein kinase PBS1,putative
30206.m000772	4.13	11.35	1.45848	Heat shock binding protein,putative
30076.m004706	25.21	69.16	1.45594	Conserved hypothetical protein
30170.m013891	6.95	19.06	1.45546	Conserved hypothetical protein
29794.m003320	13.91	38.12	1.45443	Phosphoglycerate dehydrogenase,putative
30074.m001363	5	13.7	1.45418	Conserved hypothetical protein
30005.m001283	3.91	10.71	1.45372	Conserved hypothetical protein
29932.m000590	3.91	10.71	1.45372	Ribose-5-phosphate isomerase,putative
30174.m008680	22.38	61.24	1.45226	Conserved hypothetical protein
30178.m000869	5.87	16.06	1.45204	Predicted protein
27538.m000314	12.39	33.83	1.44913	Protein binding protein, putative
30146.m003474	3.69	10.06	1.44694	Protein kinase,RAF
29912.m005506	11.08	30.19	1.44611	Conserved hypothetical protein
30213.m000673	25.43	69.16	1.44341	Cytochrome b5,putative
29739.m003599	6.08	16.49	1.43945	Conserved hypothetical protein
28179.m000463	6.95	18.84	1.43871	Protein binding protein, putative
29595.m000284	4.35	11.78	1.43725	Conserved hypothetical protein
29736.m002104	12.6	34.05	1.43423	Transferase,putative
29491.m000088	12.6	34.05	1.43423	Electron trasnporter,putative
30068.m002657	7.61	20.56	1.43387	Xyloglucan endotransglucosylase protein,putative
30125.m001261	54.33	146.25	1.42862	Conserved hypothetical protein
30174.m008647	23.47	63.17	1.42842	Big map kinase/bmk,putative
29986.m001608	8.04	21.63	1.42777	Phytochrome A-associated F-box protein,putative
30204.m001748	8.04	21.63	1.42777	Conserved hypothetical protein
30174.m008949	4.78	12.85	1.42669	Conserved hypothetical protein
27647.m000181	11.08	29.76	1.42542	Adagio,putative
30138.m004046	14.99	40.26	1.42535	Exonuclease,putaitve
30147.m014387	3.91	10.49	1.42377	Conserved hypothetical protein
29815.m000502	41.51	111.35	1.42357	Conserved hypothetical protein
28592.m000275	5.43	14.56	1.42299	Protein with unknown function
30170.m013744	4.56	12.21	1.42096	Sigma factor sigb regulation protein rsbq,putative
30147.m014069	43.25	115.63	1.41874	Homeobox protein,putaitve
33703.m000014	58.46	155.67	1.41297	Unknown protein
29847.m000246	5.87	15.63	1.41289	Protein COBRA precursor,putative
30122.m000345	12.39	32.98	1.41242	Conserved hypothetical protein
30170.m013704	1176.98	3130.59	1.41134	Conserved hypothetical protein
29589.m001265	34.55	91.65	1.40745	Superoxide dismutate,putative
29912.m005463	6.3	16.7	1.40642	Transcriptional factor TINY,putative
27791.m000083	6.3	16.7	1.40642	X-box binding factor
30170.m014355	26.3	69.59	1.40382	AMP dependent ligase,putative
30170.m013778	7.61	20.13	1.40338	Conserved hypothetical protein
29927.m000627	4.78	12.63	1.40177	Conserved hypothetical protein
30147.m013869	93.23	245.82	1.39874	Zinc ion binding protein,putative
29929.m004593	75.19	198.07	1.3974	Pentatricopeptide repeat protein,putative
27467.m000162	32.6	85.87	1.39728	Allene oxide cyclase 4,putative
29904.m003044	11.73	30.83	1.39413	Triacylglycerol lipase,putative
29929.m004667	5.87	15.42	1.39337	Protein AFR,putative
29830.m001447	5.87	15.42	1.39337	Heterogeneous nuclear ribonucleoprotein,putative
31518.m000033	5.22	13.7	1.39205	Conserved hypothetical protein
28067.m000105	14.99	39.19	1.38649	Sulfate transporter,putative
30169.m006487	219.71	574.3	1.3862	Lipid transfer protein,putative
30170.m013933	19.99	52.25	1.38615	Leucine rich repeat containing protein,putative
30131.m007175	30.21	78.59	1.37932	Ubiquitin protein ligase,putative
30131.m006922	9.56	24.84	1.37758	Glutaredoxin,putative
29848.m004612	9.56	24.84	1.37758	Protein kinase,putative
30169.m006287	32.81	85.22	1.37706	SC alcohol drhydrogenase,putative
30147.m014218	8.91	23.13	1.37627	Predicted protein
29706.m001343	4.13	10.71	1.37474	Acid phosphatase,putative
29889.m003359	4.13	10.71	1.37474	Protein phosphatase 2C,putative
27448.m000068	202.97	526.12	1.37413	Amino acid transporter,putative
29929.m004649	5.87	15.2	1.37264	Conserved hypothetical protein
30147.m013999	27.38	70.88	1.37226	Conserved hypothetical protein
29806.m000932	122.78	317.56	1.37095	Conserved hypothetical protein
29850.m000272	69.54	179.66	1.36935	Protein binding protein, putative
29813.m001517	5.65	14.56	1.36569	Conserved hypothetical protein
30099.m001689	7.82	20.13	1.36411	Conserved hypothetical protein
29889.m003372	5	12.85	1.36177	Calmodulin binding transcription activator,putative
29889.m003265	315.32	810.27	1.36159	Periplasmic beta glucoside,putative
29005.m000257	53.68	137.9	1.36117	RNA and export factor binding protein,putative
30147.m013839	29.34	75.16	1.3571	Copine,putative
29790.m000812	14.56	37.26	1.35562	Conserved hypothetical protein
29696.m000104	24.77	63.38	1.35543	Potassium channel tetramerization,putative
29883.m002004	6.95	17.77	1.35436	RING finger protein,putative
30179.m000577	24.56	62.74	1.35307	Calmodulin binding protein,putative
29889.m003336	4.78	12.21	1.35298	Importin alpha,putative
29915.m000468	4.78	12.21	1.35298	Protein kinase,putative
30170.m013682	14.34	36.62	1.35259	Conserved hypothetical protein
29900.m001589	8.48	21.63	1.3509	Pyruvate decarboxylase,putative
28179.m000464	27.82	70.88	1.34926	Sporulation protein RMD5,putative
29742.m001411	6.08	15.42	1.34266	Ubiquitin ligase SINAT3,putative
30055.m001590	35.42	89.72	1.34087	Membrane protein,putative
29908.m006071	98.44	249.25	1.34028	Histone H3
29701.m000600	156.25	395.07	1.33825	DNA binding protein MNB1B,putative
30115.m001201	59.54	150.53	1.33812	Conserved hypothetical protein
29970.m000987	44.98	113.7	1.33788	r2r3 myb transcription factor,putative
30198.m000850	10.43	26.34	1.33652	Conserved hypothetical protein
29680.m001671	24.77	62.53	1.33595	Ethylene responsive transcription factor,putative
29929.m004757	5.43	13.7	1.33515	Ubiquitin protein ligase,putative
29726.m003951	8.91	22.48	1.33514	Conserved hypothetical protein
29747.m001058	12.82	32.33	1.33448	Conserved hypothetical protein
29603.m000538	9.78	24.63	1.33251	Cellulose synthase,putative
30170.m014201	11.08	27.84	1.3292	Conserved hypothetical protein
29727.m000462	39.33	98.71	1.32757	Phosphoinositol 5 phosphate,putative
29804.m001475	4.78	11.99	1.32675	Conserved hypothetical protein
28986.m000045	8.04	20.13	1.32408	Spotted leaf protein,putative
28076.m000422	93.45	233.83	1.32319	Ubiquitin protein ligase,putative
29848.m004670	41.72	104.28	1.32165	Unknown protein
29668.m000313	42.16	105.14	1.31836	3-hydroxyl coA dehydrogenase,putative
29948.m000712	30.86	76.87	1.31668	Conserved hypothetical protein
29887.m000234	23.04	57.39	1.31666	Heat shock protein,putative
30131.m006913	28.03	69.59	1.31191	ATP dependent RNA helicase,putative
30072.m000939	6.3	15.63	1.31089	Sodium/potassium/calcium exchanger 6,putative
29660.m000758	219.27	543.04	1.30835	ATP binding protein,putative
29983.m003194	28.03	69.38	1.30755	Cell wall structural protein,putative
30147.m014007	10.65	26.34	1.3064	Ubiquitin protein ligase,putative
28320.m001111	23.04	56.96	1.30581	Conserved hypothetical protein
30128.m008823	205.8	508.13	1.30395	Rubber elongation factor(vegetative oleosin),putative
30074.m001394	31.95	78.8	1.30238	Patellin-3,putative
29827.m002528	6.95	17.13	1.30144	MYC2 factor (BHLH),putative
30076.m004581	7.82	19.27	1.30112	Zinc finger protein, putative
29726.m004038	18.25	44.97	1.30107	RALFL33,putative
29804.m001523	5.65	13.92	1.30084	Glutamyl-tRNA amidotransferase,putative
30020.m000211	5.65	13.92	1.30084	Conserved hypothetical protein
30061.m000299	7.39	18.2	1.30029	Conserved hypothetical protein
29907.m000629	7.39	18.2	1.30029	Conserved hypothetical protein
30190.m011156	18.25	44.75	1.29399	Heat shock factor protein,putative
30075.m001180	27.16	66.59	1.29382	Ferredoxin-NADP reductase,putative
29609.m000610	8.91	21.84	1.29348	CLC chanel
29912.m005381	38.68	94.65	1.29101	Cytidine deaminase 1,2,7,putative
30131.m007087	44.11	107.92	1.29078	Predicted protein
29929.m004583	19.78	48.39	1.29067	Isopentenyl-diphosphate delta isomerase,putative
28470.m000442	14.56	35.55	1.28784	Conserved hypothetical protein
30146.m003519	20.64	50.32	1.28569	Conserved hypothetical protein
29625.m000678	6.95	16.92	1.28364	Protein with unknown function
29807.m000495	75.63	183.94	1.2822	Unknown protein
30074.m001420	9.78	23.77	1.28124	Dynein light chain,putaitve
29848.m004702	9.78	23.77	1.28124	LRX1,putative
29908.m006260	9.78	23.77	1.28124	Sentrin/sumo-speific protease,putative
30147.m013980	35.42	86.08	1.28111	Conserved hypothetical protein
29634.m002104	41.07	99.78	1.28067	Conserved hypothetical protein
29687.m000590	29.55	71.73	1.27942	Conserved hypothetical protein
29589.m001230	5.65	13.7	1.27785	Transmembrane protein,putative
29634.m002151	8.04	19.49	1.27747	Protein FAM96B,putative
29660.m000781	17.6	42.61	1.27562	Phosphatidylserine synthase,putaive
30128.m008545	53.46	129.12	1.27218	Transcription factor,putaitve
28320.m001145	259.04	625.05	1.2708	GRR1,putative
29806.m000942	91.92	221.63	1.2697	40S ribosomal protein,putative
28492.m000464	5.87	14.13	1.26733	Conserved hypothetical protein
29904.m002967	25.64	61.67	1.26617	Conserved hypothetical protein
30147.m014136	37.6	90.36	1.26495	Predicted protein
30170.m014364	54.98	132.12	1.26487	Catalase,putative
29703.m001502	50.2	120.56	1.26399	Conserved hypothetical protein
29933.m001447	30.21	72.38	1.26056	ATP binding protein,putative
29765.m000727	109.96	263.38	1.26017	Nucleic acid binding protein,putative
29596.m000719	6.08	14.56	1.25987	GATA transcription factor,putative
29816.m000690	33.47	79.87	1.25479	PhyH family protein
29846.m000186	2419.15	5771.26	1.25439	Metallothionein like protein type 2,putative
29904.m002896	9.34	22.27	1.25361	Conserved hypothetical protein
29966.m000222	7.82	18.63	1.25239	Serine/threonine protein kinase,putative
29908.m006242	6.3	14.99	1.25058	Dicarboxylate carrier protein,putative
30068.m002619	58.24	138.11	1.24574	Transcription factor,putative
29688.m000255	25.86	61.24	1.24375	Zinc finger protein, putative
27955.m000380	14.56	34.48	1.24375	Protein binding protein, putative
29822.m003504	5.43	12.85	1.24274	Serine/threonine protein kinase SAPK3,putative
28327.m000369	5.43	12.85	1.24274	Protein disulfide isomerase,putative
30169.m006412	34.77	82.23	1.24182	DNA binding protein,putative
29827.m002601	87.36	206.21	1.23907	Conserved hypothetical protein
29929.m004623	69.98	165.09	1.23824	Sphingosine phosphate lyase,putative
29785.m000941	6.74	15.85	1.23366	Conserved hypothetical protein
30148.m001489	16.3	38.33	1.2336	Glutathione s-transferase,putative
29620.m000558	12.39	29.12	1.23283	Triacylglycerol lipase,putative
29661.m000912	13.04	30.62	1.23153	Transcription cofactor,putative
29693.m002014	19.34	45.4	1.2311	Conserved hypothetical protein
29801.m003111	62.59	146.89	1.23073	Conserved hypothetical protein
30170.m014138	9.13	21.41	1.2296	Abhydrolase domain containing,putative
28578.m000033	61.5	144.11	1.22851	Conserved hypothetical protein
29848.m004704	6.95	16.27	1.22713	Unknown protein
29969.m000267	6.95	16.27	1.22713	ER glycerol phosphate acyltransferase, putative
29726.m003989	19.12	44.75	1.22681	Conserved hypothetical protein
29737.m001212	19.99	46.68	1.22353	Conserved hypothetical protein
29933.m001432	55.85	130.41	1.22343	Sugar transporter (STP), putative
29843.m000285	91.92	214.35	1.22152	Conserved hypothetical protein
30170.m014122	32.6	76.02	1.22151	Cysteine protease,putative
30099.m001663	297.29	692.07	1.21905	Xyloglucan endotransglucosylase protein,putative
30174.m009036	12.82	29.76	1.21498	Conserved hypothetical protein
29912.m005305	14.99	34.69	1.21052	Conserved hypothetical protein
29842.m003667	10.65	24.63	1.20956	ATP binding protein,putative
29769.m000455	9.56	22.06	1.20635	Protease C56,putative
29631.m001019	8.91	20.56	1.20634	Pantothenate kinase,putative
29842.m003555	16.52	38.12	1.20633	WRKY trasncription factor,putative
30190.m011235	8.26	19.06	1.20633	Potassium channel tetramerization protein,putative
29688.m000269	7.61	17.56	1.20632	Big map kinase/bmk,putative
29986.m001600	14.78	34.05	1.20401	DNA binding protein,putative
27553.m000324	7.82	17.99	1.20195	Calmodulin binding protein,putative
30147.m014024	7.82	17.99	1.20195	Conserved hypothetical protein
29611.m000235	7.17	16.49	1.20155	Transcription factor,putative
28543.m000389	68.45	157.39	1.20122	Clathrin assembly protein,putative
28838.m000253	10.43	23.98	1.20109	Conserved hypothetical protein
29801.m003215	9.13	20.98	1.20033	Coiled coil domain containing protein,putative
30147.m013826	118.65	272.59	1.20002	Cysteine endopeptidase,putaitve
29666.m001436	71.93	165.09	1.19859	Nucleic acid binding protein,putative
30174.m009045	6.74	15.42	1.19398	Agmatine deiminase,putative
29706.m001276	21.73	49.68	1.19298	Protein with unknown function
29813.m001529	32.81	74.95	1.19179	Conserved hypothetical protein
30169.m006364	8.26	18.84	1.18959	Conserved hypothetical protein
30174.m008972	6.95	15.85	1.1894	Glycogen synthase kinase-3 beta,putative
29916.m000533	13.91	31.69	1.18791	Heat shock protein,putative
29904.m002973	48.9	111.35	1.1872	Vessicel associated membrane protein,putative
30076.m004532	19.12	43.47	1.18494	Unknown protein
29993.m001055	19.99	45.4	1.18341	Predicted protein
30111.m000729	24.56	55.67	1.18059	Sumo ligase,putative
30147.m013740	18.47	41.76	1.17694	KDEL motif containing protein1,putative
29908.m005995	458.97	1037.04	1.176	Pollen specific proteinC13,putative
30128.m008738	69.11	156.1	1.1755	RING finger protein,putative
30128.m008931	31.51	71.09	1.17384	Conserved hypothetical protein
28505.m000115	8.26	18.63	1.17341	DNA directed RNA polymerase II,putative
29709.m001229	14.34	32.33	1.17283	3-hydroxybutyryl coA dehydratase,putative
30170.m013621	16.3	36.62	1.16776	beta 1,3 glucuronyltransferase,putative
30147.m013829	24.12	54.18	1.16753	Protein bem46,putative
30170.m013983	18.04	40.47	1.16565	Zinc ion binding protein,putative
29964.m000158	47.37	106.21	1.16487	Tonoplast dicarboxylate transporter,putative
29929.m004651	20.64	46.25	1.16401	Conserved hypothetical protein
30169.m006236	19.99	44.75	1.16261	Conserved hypothetical protein
30131.m007037	31.51	70.45	1.16079	Conserved hypothetical protein
27856.m000040	1909.11	4267.63	1.16053	Conserved hypothetical protein
29633.m000892	12.17	27.19	1.15975	Conserved hypothetical protein
29333.m001082	19.78	44.11	1.15706	Protein binding protein, putative
29439.m000222	12.6	28.05	1.15458	Conserved hypothetical protein
29841.m002775	92.36	205.57	1.15429	ADP/ATP carrier protein
29844.m003331	1116.13	2482.63	1.15336	Stem specific protein TSJT1,putative
29644.m000185	21.95	48.82	1.15325	tRNA-dihdrouridane synthase,putative
29742.m001410	8.48	18.84	1.15166	Conserved hypothetical protein
30111.m000720	7.82	17.34	1.14886	Conserved hypothetical protein
30005.m001262	28.69	63.6	1.14848	Nucleic acid binding protein,putative
30170.m013856	28.69	63.6	1.14848	Conserved hypothetical protein
29822.m003459	7.17	15.85	1.14444	Acid phosphatase,putative
30129.m000356	61.28	135.33	1.14299	WD-repeat protein,putative
28966.m000525	18.04	39.83	1.14266	Predicted protein
29736.m002073	7.39	16.27	1.13857	Conserved hypothetical protein
29780.m001351	9.34	20.56	1.13835	Peroxidase 30,putative
29188.m000053	26.08	57.39	1.13786	AHRD protein,putaitve
30147.m014338	107.35	235.97	1.13628	Protein with unknown function
29912.m005539	95.18	208.99	1.1347	Conserved hypothetical protein
29738.m001022	17.17	37.69	1.13429	Conserved hypothetical protein
29692.m000529	12.39	27.19	1.1339	Phsophoglucomutase,putaitve
29676.m001696	6.74	14.78	1.13283	Conserved hypothetical protein
29814.m000721	16.52	36.19	1.13138	Conserved hypothetical protein
29686.m000879	17.82	38.97	1.12887	Protein with unknown function
29889.m003267	118	258.03	1.12875	AMP dependent ligase,putative
29948.m000687	8.04	17.56	1.12703	Receptor protein kinase,putative
30190.m010790	22.38	48.82	1.12526	Ubiquitin conjugating enzyme,putative
30147.m013950	47.81	104.28	1.12508	Conserved hypothetical protein
30128.m008569	22.6	49.25	1.1238	Conserved hypothetical protein
30086.m000215	7.39	16.06	1.11983	Syntaxin,putative
29851.m002414	9.56	20.77	1.11942	Phsophoglycerate mutase,putative
30014.m000456	18.04	39.19	1.11929	ATP binding protein,putative
30026.m001489	10.65	23.13	1.11891	Conserved hypothetical protein
29093.m000082	87.36	189.72	1.11883	Unknown protein
29693.m002099	40.64	88.22	1.11821	Bromodomain containing protein,putative
27660.m000086	16.08	34.9	1.11796	Protein with unknown function
29900.m001559	13.04	28.27	1.11633	Ethylene responsive transcription factor,putative
30174.m009002	42.38	91.65	1.11275	Remorin,putaitve
29333.m001039	64.76	140.04	1.11266	Bell homeotic protein,putative
30059.m000458	46.72	100.86	1.11024	Conserved hypothetical protein
30169.m006230	11.73	25.27	1.10722	Conserved hypothetical protein
30041.m000242	41.94	90.15	1.104	Predicted protein
29794.m003346	15.65	33.62	1.10316	Ferrochelatase
30169.m006577	13.26	28.48	1.10287	Transport protein
29873.m000158	89.75	192.72	1.10252	Membrane protein,putative
29942.m000751	13.47	28.91	1.10182	Arsenite resistance protein,putative
29929.m004573	9.78	20.98	1.10111	Riboflavin specific deaminase,putative
30170.m013687	9.78	20.98	1.10111	Conserved hypothetical protein
29832.m000310	7.39	15.85	1.10084	OCS element bindig factor,putative
30170.m014386	997.91	2134.67	1.09703	High mobility family protein
29736.m002035	26.73	57.17	1.0968	Protein phosphatase 2C,putative
29801.m003124	49.77	106.21	1.09357	Cysteine protease,putative
29736.m002016	10.65	22.7	1.09184	Protein kinase,putative
30190.m011236	8.04	17.13	1.09126	Conserved hypothetical protein
29957.m001399	51.72	110.06	1.0895	Protein kinase,putative
28193.m000298	187.54	398.93	1.08894	RAB1C
29912.m005468	45.2	96.14	1.08881	Conserved hypothetical protein
29949.m000123	8.48	17.99	1.08506	WRKY trasncription factor,putative
29780.m001374	23.25	49.25	1.08289	Peptide trasnporter,putative
29673.m000919	13.04	27.62	1.08277	Nucleic acid binding protein,putative
29765.m000756	24.77	52.46	1.08262	Lactoylglutathione lyase,putative
29917.m001967	16.08	34.05	1.08239	Vacuolar protein VPS28,putative
30138.m004038	7.39	15.63	1.08067	Protein kinase,putative
30138.m003985	34.34	72.59	1.07988	RNA olymerase associated protein LEO1,putative
29927.m000617	72.15	152.46	1.07936	Cucumber peeling cupredoxin,putative
29917.m001950	19.56	41.33	1.07928	Secretory carrier membrane protein,putative
29872.m000540	15.21	32.12	1.07845	Ran-dinding protein,putative
29917.m001985	9.13	19.27	1.07767	Conserved hypothetical protein
29986.m001633	7.61	16.06	1.0775	Conserved hypothetical protein
30142.m000654	7.61	16.06	1.0775	Conserved hypothetical protein
30162.m001261	55.85	117.77	1.07634	Conserved hypothetical protein
30005.m001304	95.4	200.85	1.07406	Actin depolymerize factor,putative
30131.m007289	75.84	159.31	1.07081	WD-repeat protein,putative
29626.m000151	18.25	38.33	1.07058	Stromatal membrane associated protein,putative
30131.m006907	8.26	17.34	1.06989	Conserved hypothetical protein
30170.m014203	46.72	98.07	1.06977	Zinc finger protein,putative
29706.m001295	18.47	38.76	1.06938	Conserved hypothetical protein
29673.m000916	47.16	98.93	1.06884	DNA double strand break repair rad50 ATPase,putative
29589.m001232	244.7	513.06	1.06811	ATP dependent transporter,putative
29981.m000579	8.48	17.77	1.06731	Unknown protein
29904.m003010	12.17	25.48	1.06604	Conserved hypothetical protein
28226.m000879	10.65	22.27	1.06425	Conserved hypothetical protein
29878.m000229	19.78	41.33	1.06315	Conserved hypothetical protein
29912.m005421	104.75	218.84	1.06293	Vacuolar associated protein,putative
29739.m003687	18.25	38.12	1.06265	Zinc ion binding protein,putative
30090.m000245	37.16	77.52	1.06082	Conserved hypothetical protein
30128.m008986	393.99	821.83	1.06068	Uncharecterized protein
30146.m003462	18.25	37.9	1.0543	Conserved hypothetical protein
30138.m003936	14.34	29.76	1.05333	ADP,ATP carrier protien,putative
30190.m010992	12.6	26.12	1.05173	Vacuolar processing enzyme,putative
27894.m000802	64.98	134.47	1.04922	Conserved hypothetical protein
29784.m000362	13.69	28.27	1.04615	Aconitase,putative
30138.m004013	46.07	95.07	1.04516	Synaptosomal associated protein,putative
30138.m003910	9.13	18.84	1.04511	UDP glucosyltrasnferase,putative
29629.m001357	27.82	57.39	1.04468	DNA binding protein,putative
29929.m004642	35.42	73.02	1.04373	Protein with unknown function
29250.m000235	12.17	25.05	1.04148	Calmodulin,putative
29597.m000290	12.17	25.05	1.04148	Protein binding protein, putative
29634.m002090	18.47	37.9	1.03701	Mitochondrial chaperone BCS1,putative
30189.m001668	11.08	22.7	1.03473	Fructose-6-phosphate,2kinase/fructose bisphophate,put
29642.m000279	830.79	1701.06	1.03388	Conserved hypothetical protein
29611.m000226	11.3	23.13	1.03344	Protein transporter,putative
29807.m000494	60.41	123.55	1.03224	Acyl trasnferase,putative
29908.m006234	147.34	301.07	1.03095	Unknown protein
30068.m002586	12.17	24.84	1.02934	Lung seven trasnmembrane receptor,putative
29801.m003109	16.08	32.76	1.02667	Serine-threonine protein kinase,putative
30190.m010895	44.11	89.72	1.02432	Protein binding protein, putative
28609.m000198	48.24	98.07	1.02358	Conserved hypothetical protein
29983.m003238	40.42	82.01	1.02073	Protein phosphatase 2C,putative
29739.m003774	26.51	53.75	1.01973	Conserved hypothetical protein
29641.m000397	15.21	30.83	1.01931	Conserved hypothetical protein
30147.m014514	61.28	124.2	1.01918	Exocyst complex component,putative
29851.m002421	16.08	32.55	1.01739	Vesicular fusion protein NSF,putative
29726.m004027	16.52	33.4	1.01563	Conserved hypothetical protein
29929.m004514	38.03	76.87	1.01528	Acyl carrier protein desaturase,putaive
29278.m000140	29.77	60.17	1.01519	Vacuolar exchanger,putative
30209.m001532	13.26	26.77	1.01354	Conserved hypothetical protein
30174.m009097	9.13	18.42	1.01259	RNA binding protien,putative
29681.m001321	83.01	167.45	1.01237	Conserved hypothetical protein
30054.m000807	28.25	56.96	1.0117	RNA binding protien,putative
29780.m001330	49.98	100.64	1.00978	Cell wall associated hydrolase
29599.m000175	25.21	50.75	1.00941	DNA binding protein,putative
29850.m000273	26.3	52.89	1.00793	Zinc finger protein,putative
29728.m000831	72.37	145.39	1.00646	Protein with unknown function
29756.m000509	11.3	22.7	1.00637	Protein translocase,putative
30026.m001500	85.62	171.95	1.00597	Protein kinase,putative
29975.m000753	36.29	72.8	1.00437	Regulatory protein NPR1,putative
29912.m005288	25.43	50.96	1.00283	CCAAT binding factor,putative
29794.m003367	123.43	247.11	1.00146	Unknown protein
29308.m000176	14.99	29.98	1	Pectinesterase3,putative
29643.m000324	259.91	0.01	-14.6657	Conserved hypothetical protein
30078.m002345	106.27	0.01	-13.3754	Conserved hypothetical protein
30138.m003946	64.54	0.01	-12.656	Protein COBRA precursor,putative
30147.m014500	52.16	0.01	-12.3487	Conserved hypothetical protein
30004.m000428	23.47	0.01	-11.1966	Laccase,putative
29905.m000442	21.51	0.01	-11.0708	Anthocyanin 5-aromatic acyl transferase,putative
29608.m000211	20.64	0.01	-11.0112	b-monoxygenase,putaitve
28543.m000385	16.08	0.01	-10.6511	Conserved hypothetical protein
30147.m013824	15.86	0.01	-10.6312	Pectate lyase
28490.m000028	15.86	0.01	-10.6312	Transferrin,putative
29983.m003217	15.43	0.01	-10.5915	Beta expansin 3,putative
29736.m002119	13.69	0.01	-10.4189	UDP glucosyltrasnferase,putative
29739.m003705	12.6	0.01	-10.2992	Respiratory burst oxidase,putative
29929.m004592	12.17	0.01	-10.2491	Conserved hypothetical protein
29983.m003132	11.73	0.01	-10.196	Protein E6,putative
30078.m002319	10.65	0.01	-10.0566	Phenylalanine ammonia lyase,putative
29756.m000493	10.43	0.01	-10.0265	Conserved hypothetical protein
29643.m000336	9.13	0.01	-9.83447	Conserved hypothetical protein
27914.m000414	8.91	0.01	-9.79928	Conserved hypothetical protein
28698.m000048	8.91	0.01	-9.79928	Predicted protein
27942.m000163	8.91	0.01	-9.79928	Conserved hypothetical protein
29706.m001340	8.91	0.01	-9.79928	Conserved hypothetical protein
29889.m003410	8.48	0.01	-9.72792	Conserved hypothetical protein
29908.m006123	7.82	0.01	-9.61102	Two component response regulator ARR9,putative
29839.m000436	7.39	0.01	-9.52943	Conserved hypothetical protein
27964.m000357	7.39	0.01	-9.52943	Conserved hypothetical protein
29751.m001905	7.17	0.01	-9.48583	Laccase,putative
29794.m003394	7.17	0.01	-9.48583	Receptor protein kinase,putative
27504.m000618	7.17	0.01	-9.48583	Heme binding protein,putative
30115.m001223	6.74	0.01	-9.3966	Conserved hypothetical protein
35683.m000014	6.74	0.01	-9.3966	Flavonol 4-sulfotransferase,putative
29250.m000233	6.74	0.01	-9.3966	Transferase,putative
27742.m000249	6.52	0.01	-9.34873	Lipid binding protein,putative
29729.m002382	6.52	0.01	-9.34873	Predicted protein
30147.m014155	5.87	0.01	-9.19722	Alpha-1-fucosidase,putative
29648.m002003	5.65	0.01	-9.14211	Nramp transporter
29629.m001367	5.65	0.01	-9.14211	Conserved hypothetical protein
30125.m001245	5.43	0.01	-9.08481	Conserved hypothetical protein
30147.m014245	5.43	0.01	-9.08481	Receptor protein kinase,putative
30147.m013902	5.43	0.01	-9.08481	Short chain dehydrogenase,putative
30170.m014275	5.22	0.01	-9.02791	Peroxidase 64,putative
28448.m000352	5	0.01	-8.96578	Nucleolar RNA associated protein,putative
30131.m007030	5	0.01	-8.96578	Conserved hypothetical protein
28693.m000106	5	0.01	-8.96578	Aspartic proteinase nepenthesin2,putative
29090.m000052	4.78	0.01	-8.90087	Receptor protein kinase,putative
30147.m014368	4.78	0.01	-8.90087	Superoxide dismutate,putative
28842.m000916	4.78	0.01	-8.90087	Protein kinase,putative
29889.m003370	4.78	0.01	-8.90087	Conserved hypothetical protein
30169.m006275	4.56	0.01	-8.83289	Cytochrome P450,putative
30068.m002558	4.56	0.01	-8.83289	Oligopeptide transporter,putative
29957.m001418	4.56	0.01	-8.83289	Cationic peroxidase
29739.m003675	4.56	0.01	-8.83289	Pectinesterase PPE8B,putative
30170.m014063	4.35	0.01	-8.76487	Isoflavone reductase,putative
30026.m001482	4.35	0.01	-8.76487	Conserved hypothetical protein
30078.m002300	4.35	0.01	-8.76487	Transitional ER ATPase,putative
29929.m004506	4.35	0.01	-8.76487	Acetolactate synthase,putative
29983.m003308	4.35	0.01	-8.76487	DNA cytosine-5-methyltransferase,putative
29647.m002082	4.13	0.01	-8.69	Patatin T5,putative
30186.m001300	4.13	0.01	-8.69	Acetylglucosaminyltransferase,putative
30068.m002520	4.13	0.01	-8.69	RING finger protein,putative
29835.m000657	4.13	0.01	-8.69	Unknown protein
30075.m001172	4.13	0.01	-8.69	Protein binding protein, putative
29671.m000293	3.91	0.01	-8.61102	Conserved hypothetical protein
29910.m000948	3.91	0.01	-8.61102	Cytochrome P450,putative
27837.m000157	3.91	0.01	-8.61102	Conserved hypothetical protein
27446.m000497	3.91	0.01	-8.61102	Conserved hypothetical protein
29933.m001393	3.91	0.01	-8.61102	Conserved hypothetical protein
29693.m002026	3.91	0.01	-8.61102	Dopamine beta-monooxygenase,putative
29678.m000509	3.91	0.01	-8.61102	UDP glucosyltrasnferase,putative
29820.m001036	3.91	0.01	-8.61102	F-box protein,putative
27964.m000351	3.69	0.01	-8.52748	GTPase activating protien
29729.m002295	3.69	0.01	-8.52748	Laccase,putative
30147.m014206	3.69	0.01	-8.52748	Endo-1,4-beta-glucanase,putative
30131.m007151	3.69	0.01	-8.52748	Indole-3-acetic acid induced protein ARG7,putative
29630.m000788	3.69	0.01	-8.52748	Pentatricopeptide repeat protein,putative
30074.m001411	3.48	0.01	-8.44294	Synaptotagmin,putative
30128.m008587	3.48	0.01	-8.44294	Predicted protein
29637.m000754	3.48	0.01	-8.44294	Cellulose synthase,putative
29740.m000489	3.48	0.01	-8.44294	Conserved hypothetical protein
29848.m004499	3.48	0.01	-8.44294	Proteinase,putative
28166.m001091	3.48	0.01	-8.44294	Thioredoxin domain protein,putaitve
29729.m002342	3.26	0.01	-8.34873	CBL interacting serine/threonine protein kinase
30169.m006398	3.26	0.01	-8.34873	Conserved hypothetical protein
29841.m002890	3.26	0.01	-8.34873	Conserved hypothetical protein
30010.m000662	3.26	0.01	-8.34873	Glycine rich cell wall protein,putative
30170.m014064	3.26	0.01	-8.34873	Conserved hypothetical protein
29739.m003686	3.04	0.01	-8.24793	Zinc finger protein,putative
30217.m000258	3.04	0.01	-8.24793	Conserved hypothetical protein
29848.m004561	3.04	0.01	-8.24793	Zinc finger protein,putative
28582.m000324	3.04	0.01	-8.24793	DNA-3-methyladenine
29660.m000773	3.04	0.01	-8.24793	Conserved hypothetical protein
29841.m002791	3.04	0.01	-8.24793	Transcription factor,putative
29889.m003240	3.04	0.01	-8.24793	Major allergin Pru ar,putative
29693.m002049	3.04	0.01	-8.24793	Conserved hypothetical protein
30156.m001727	3.04	0.01	-8.24793	DUF26 domain protein,putaitve
30078.m002355	3.04	0.01	-8.24793	Peroxidase,putaitve
30146.m003557	3.04	0.01	-8.24793	Cytochrome C,putative
28962.m000432	3.04	0.01	-8.24793	Peroxidase 64,putative
28629.m000562	3.04	0.01	-8.24793	Bipolar kinase KRP-130,putative
30025.m000578	3.04	0.01	-8.24793	Conserved hypothetical protein
30185.m000926	3.04	0.01	-8.24793	DNA directed RNA polymerase beta,putative
30190.m011055	2.83	0.01	-8.14466	Conserved hypothetical protein
29900.m001556	2.83	0.01	-8.14466	RAG GTPase,putative
29814.m000723	2.83	0.01	-8.14466	Conserved hypothetical protein
30076.m004515	2.83	0.01	-8.14466	Alpha expansin,putative
29168.m000374	2.83	0.01	-8.14466	Conserved hypothetical protein
29957.m001437	2.83	0.01	-8.14466	Conserved hypothetical protein
29765.m000721	2.83	0.01	-8.14466	Conserved hypothetical protein
30147.m014405	2.83	0.01	-8.14466	Conserved hypothetical protein
29907.m000632	2.83	0.01	-8.14466	Conserved hypothetical protein
29812.m000196	2.83	0.01	-8.14466	Hydrolase,putative
30153.m000746	68.24	0.43	-7.31014	Glycosyltransferase,putative
30170.m013882	79.75	0.64	-6.96127	Glycogenin,putative
29904.m002994	178.85	2.14	-6.385	Unknown protein
27469.m000170	65.63	0.86	-6.25387	Conserved hypothetical protein
27538.m000323	446.58	6.42	-6.1202	Uncharecterized protein
29644.m000183	1306.28	20.34	-6.005	Conserved hypothetical protein
29729.m002361	32.16	0.64	-5.65105	Alpha expansin,putative
29482.m000171	90.84	1.93	-5.55665	Cellulose synthase,putative
30190.m011312	794.72	17.77	-5.48293	Conserved hypothetical protein
30136.m001026	18.47	0.43	-5.4247	Glycogenin,putative
30076.m004492	18.04	0.43	-5.39072	Conserved hypothetical protein
29661.m000913	17.82	0.43	-5.37302	D5-type cyclin
30190.m011348	501.13	12.63	-5.31026	Disease resistance protein,putaitve
28108.m000145	598.27	15.2	-5.29865	Conserved hypothetical protein
29842.m003573	24.77	0.64	-5.27438	Multicopper oxidase,putative
29003.m000062	16.3	0.43	-5.24439	Conserved hypothetical protein
29907.m000643	27.82	0.86	-5.01564	Conserved hypothetical protein
29908.m006246	235.13	7.49	-4.97235	Aspartic proteinase nepenthesin1,putative
29729.m002377	19.56	0.64	-4.93369	ATP bindin protein,putaitve
29908.m006024	13.04	0.43	-4.92246	Sugar transport protein 5
29908.m006093	18.91	0.64	-4.88493	Blue copper protein,putative
29986.m001666	36.94	1.28	-4.85097	Kinesin heavy chain,putative
29792.m000611	70.41	2.57	-4.77594	Alpha L-fucosidase 2,putaitve
29794.m003333	11.52	0.43	-4.74366	Conserved hypothetical protein
30170.m013853	38.46	1.5	-4.68032	Xylem serine proteinase 1,putative
30190.m010849	10.65	0.43	-4.63037	Conserved hypothetical protein
29948.m000713	10.43	0.43	-4.60026	Glucan endo 1,3 beta glucosiadase,putaitve
30026.m001506	9.78	0.43	-4.50743	Predicted protein
29805.m001478	164.94	7.28	-4.50186	Beta 1,3-glucuronyltransferase,putative
30190.m010950	628.91	29.12	-4.43277	Blue copper protein,putative
29864.m001473	8.91	0.43	-4.37302	Conserved hypothetical protein
30146.m003600	8.91	0.43	-4.37302	Conserved hypothetical protein
28223.m000099	97.57	4.71	-4.37264	Alpha expansin 4,putaitve
29634.m002067	788.64	38.33	-4.36282	Peroxidase 72,putative
29889.m003268	52.16	2.57	-4.3431	Chitinase,putative
30170.m013668	29.12	1.5	-4.27898	Conserved hypothetical protein
28603.m000174	63.89	3.43	-4.21931	14 kDa proline rich protein
29672.m000224	283.38	15.42	-4.19986	Unknown protein
30026.m001451	30.64	1.71	-4.16335	Serine-threonine protein kinase,putative
29881.m000478	15.21	0.86	-4.14454	Conserved hypothetical protein
29820.m001002	11.3	0.64	-4.14211	Conserved hypothetical protein
29739.m003728	29.77	1.71	-4.12179	Polygalacturonase,putative
29904.m002944	26.08	1.5	-4.11991	Ankyrin repeat containing protein,putative
29769.m000457	11.08	0.64	-4.11374	ATP bindin protein,putaitve
30169.m006435	18.47	1.07	-4.1095	Conserved hypothetical protein
29638.m000524	72.8	4.5	-4.01594	Electron transporter,putative
29682.m000572	23.9	1.5	-3.99398	Disulfide oxidoreductase,putative
30147.m014182	6.52	0.43	-3.92246	Conserved hypothetical protein
30147.m014201	1522.29	102.35	-3.89466	21 kDa protein precursor,putative
29726.m003909	21.51	1.5	-3.84197	Conserved hypothetical protein
30192.m000545	39.77	2.78	-3.83852	Conserved hypothetical protein
28828.m000071	9.13	0.64	-3.83447	Protein P21,putative
30193.m000700	18.25	1.28	-3.83368	Conserved hypothetical protein
29648.m001947	742.56	52.89	-3.81144	ATP bindin protein,putaitve
29705.m000578	17.82	1.28	-3.79928	Conserved hypothetical protein
29724.m000836	1424.06	102.35	-3.79843	Proline rich cell wall protein,putaitve
28649.m000224	11.95	0.86	-3.79653	Alpha expansin 5,putative
27524.m000301	5.87	0.43	-3.77095	Alpha glucosidase,putative
29970.m000972	183.41	13.7	-3.74282	Beta 1,3-glucuronyltransferase,putative
29172.m000220	25.43	1.93	-3.71986	Xylem serine proteinase 1,putative
29747.m001063	5.65	0.43	-3.71584	Carbonyl reductase,putative
28684.m000037	11.3	0.86	-3.71584	Pepsin A,putative
30169.m006621	5.65	0.43	-3.71584	Protein kinase,putative
30131.m007108	5.65	0.43	-3.71584	Xylulose kinase,putative
30146.m003445	5.65	0.43	-3.71584	Protein kinase,putative
30131.m007132	19.12	1.5	-3.67205	Predicted protein
29830.m001415	70.84	5.57	-3.66881	NAC domain containing protein,putaitve
29794.m003460	5.43	0.43	-3.65854	Monooxygenase,putative
29747.m001091	41.94	3.43	-3.61205	Predicted protein
30170.m014317	10.43	0.86	-3.60026	Multicopper oxidase,putative
30138.m003831	1712.22	143.47	-3.57705	Conserved hypothetical protein
30190.m011103	24.99	2.14	-3.54567	Histone H4
29648.m001974	5	0.43	-3.53952	Conserved hypothetical protein
30138.m003969	5	0.43	-3.53952	70 kDa subunit of replication protein
30128.m008543	7.39	0.64	-3.52943	Uncharecterized protein
30174.m008639	49.11	4.28	-3.52033	Ferric-chelate reductase,putative
29864.m001468	12.17	1.07	-3.50765	Unknown protein
29801.m003238	7.17	0.64	-3.48583	Conserved hypothetical protein
29640.m000407	4.78	0.43	-3.4746	Zinc finger protein,putative
28976.m000157	4.78	0.43	-3.4746	Conserved hypothetical protein
29603.m000511	4.78	0.43	-3.4746	RING finger protein,putative
28507.m000156	144.73	13.06	-3.47014	Phenylalanine ammonia lyase,putative
29827.m002628	6.95	0.64	-3.44087	Pectin acetylesterase,putative
29661.m000937	6.95	0.64	-3.44087	Transferase,putative
30094.m000683	36.94	3.43	-3.4289	Cytochrome P450,putative
29794.m003406	91.71	8.57	-3.41971	NADP malic enzyme
29813.m001510	81.93	7.71	-3.40959	Expansin 8,putative
28694.m000670	9.13	0.86	-3.40821	Predicted protein
29822.m003425	4.56	0.43	-3.40663	Multidrug resistance protein,putative
27699.m000210	4.56	0.43	-3.40663	DUF26 domain protein,putaitve
29889.m003415	6.74	0.64	-3.3966	Uncharecterized protein
29883.m001981	6.74	0.64	-3.3966	Histone H2a,putative
30138.m003925	54.98	5.35	-3.3613	1-asparagine,putative
29791.m000543	23.69	2.36	-3.32742	Protein kinase,putative
29854.m001108	144.95	14.56	-3.31547	Predicted protein
29703.m001512	10.65	1.07	-3.31517	Serine-threonine protein kinase,putative
28193.m000304	63.67	6.42	-3.30997	Conserved hypothetical protein
29708.m000190	8.48	0.86	-3.30166	1-ascorbate oxidase,putative
29827.m002626	12.6	1.28	-3.29921	Conserved hypothetical protein
29908.m006051	6.3	0.64	-3.29921	Conserved hypothetical protein
29784.m000356	6.3	0.64	-3.29921	Conserved hypothetical protein
30174.m008741	6.3	0.64	-3.29921	Conserved hypothetical protein
29801.m003106	354.01	36.4	-3.28178	d-3-phosphoglycerate dehydrogenase,putative
30072.m000966	975.96	100.43	-3.28063	5-methyltetrahydropteroyltriglutamate,putaitve
29794.m003324	76.71	7.92	-3.27584	Glycine dehydrogeanse,putative
29676.m001693	12.39	1.28	-3.27496	Protein binding protein, putative
28623.m000391	16.52	1.71	-3.27215	Fructose bisphosphate aldolase,putative
30128.m008724	4.13	0.43	-3.26373	Conserved hypothetical protein
29822.m003429	4.13	0.43	-3.26373	Type 1 Inositol polyphosphate 5-phosphatase,putative
29801.m003137	4.13	0.43	-3.26373	UDP-glucosyltransferase,putaitve
29948.m000691	4.13	0.43	-3.26373	Conserved hypothetical protein
27394.m000349	8.26	0.86	-3.26373	Ubiquitin carboxyl hydrolase,putative
29742.m001425	257.95	26.98	-3.25713	Trithorax,putaitve
29682.m000571	10.21	1.07	-3.2543	Hmg-coA reductase,putative
27967.m000047	10.21	1.07	-3.2543	Purine transporter,putative
29813.m001548	12.17	1.28	-3.24911	Zinc finger protein,putative
29216.m000252	12.17	1.28	-3.24911	Serine-threonine protein kinase,putative
30078.m002278	1328.01	139.83	-3.24752	S-adenosylmethionine synthetase,putative
27469.m000171	26.3	2.78	-3.24191	Conserved hypothetical protein
29822.m003394	8.04	0.86	-3.22479	Metal ion binding protein,putative
29629.m001374	196.67	21.41	-3.19942	Conserved hypothetical protein
30169.m006461	5.87	0.64	-3.19722	Conserved hypothetical protein
27461.m000102	158.42	17.34	-3.19158	Acidic ribosomal protein P2,putative
29794.m003419	23.47	2.57	-3.19098	Tonoplast intrinsic protein,putative
28883.m000725	3.91	0.43	-3.18476	NTF2 protein
30190.m011079	3.91	0.43	-3.18476	Conserved hypothetical protein
29693.m002050	7.82	0.86	-3.18476	Leucine rich repeat transmembrane protein kinase
29588.m000854	247.96	27.41	-3.17733	Cinnamoyl-coA reductase,putative
29629.m001438	163.86	18.2	-3.17045	Serine hydroxymethyltransferase,putative
29780.m001382	11.52	1.28	-3.16993	Transporter,putative
29929.m004644	26.73	3	-3.15543	Lipid binding protein,putative
29912.m005360	7.61	0.86	-3.14549	Profilin,putaitve
30000.m000386	11.3	1.28	-3.14211	Pentatricopeptide repeat protein,putative
30174.m009120	5.65	0.64	-3.14211	Unknown protein
29827.m002674	5.65	0.64	-3.14211	Transcription factor,putative
29613.m000359	5.65	0.64	-3.14211	Conserved hypothetical protein
29742.m001422	30.21	3.43	-3.13875	Dopamine beta-monooxygenase,putative
30131.m007187	14.78	1.71	-3.11158	Transcription factor,putative
51128.m000015	7.39	0.86	-3.10317	Protein kinase,putative
29681.m001360	9.13	1.07	-3.093	Omega-fatty acid desaturase,putative
30174.m008787	9.13	1.07	-3.093	Chaperone protein DNAj,putative
29637.m000752	10.87	1.28	-3.08614	Acid phosphatase,putative
30005.m001271	5.43	0.64	-3.08481	Conserved hypothetical protein
30170.m013630	1662.24	198.07	-3.06905	Tubulin alpha chain,putaitve
29742.m001409	33.25	4.07	-3.03025	Aspartic proteinase nepenthesin,putative
29883.m001991	5.22	0.64	-3.02791	Single stranded DNA binding protein,putative
30174.m008604	51.72	6.42	-3.01008	ROP guanine nucleotide factor,putative
30170.m013838	76.93	9.64	-2.99644	Kinesin heavy chain,putative
29866.m000608	217.75	27.62	-2.97889	Acidic ribosomal protein P2,putative
29801.m003094	57.15	7.28	-2.97274	Alcohol dehydrogenase,putaitve
30018.m000548	11.73	1.5	-2.96717	Cytochrome P450,putative
30170.m014014	5	0.64	-2.96578	Conserved hypothetical protein
30160.m000435	5	0.64	-2.96578	CTP synthase,putative
30190.m011162	1335.4	171.09	-2.96444	Osmotin predursor,putative
29693.m002059	61.72	7.92	-2.96217	O-acetyltransferase,putative
28324.m000402	39.55	5.14	-2.94384	Conserved hypothetical protein
29848.m004675	48.46	6.42	-2.91615	Protein phosphatase 2a,putative
29693.m002067	11.3	1.5	-2.91329	Conserved hypothetical protein
30180.m001020	101.27	13.49	-2.90824	Calmodulin binding protein,putative
29938.m000618	4.78	0.64	-2.90087	Electron transporter,putative
30170.m013987	4.78	0.64	-2.90087	Transferase,putative
30054.m000821	4.78	0.64	-2.90087	Ribonucleoprotein,putative
30147.m014108	437.45	58.67	-2.89842	40S ribosomal protein,putative
27847.m000126	6.3	0.86	-2.87294	Laccase,putative
30155.m001604	15.65	2.14	-2.87048	Conserved hypothetical protein
30131.m007181	12.39	1.71	-2.85711	Aspartic proteinase nepenthesin,putative
29841.m002904	507.21	70.02	-2.85674	Unknown protein
29168.m000373	23.25	3.21	-2.85659	Major latex protein,putative
28883.m000748	38.68	5.35	-2.85398	PFT1
29654.m000305	1410.16	195.29	-2.85217	Receptor for activated protein kinase,putaitve
30204.m001796	167.33	23.34	-2.84182	Pectate lyase,putative
29648.m001962	36.73	5.14	-2.83712	O-methyltransferase,putative
29983.m003282	9.13	1.28	-2.83447	Conserved hypothetical protein
29844.m003219	9.13	1.28	-2.83447	Aldo/keto reductase,putative
28629.m000561	4.56	0.64	-2.83289	Conserved hypothetical protein
29757.m000752	12.17	1.71	-2.83126	Conserved hypothetical protein
29806.m000939	12.17	1.71	-2.83126	Leucoanthocyanidin dioxygenase,putative
29118.m000099	15.21	2.14	-2.82934	Beta-galactosidase,putative
29904.m003043	16.73	2.36	-2.82558	Conserved hypothetical protein
28842.m000950	72.58	10.28	-2.81973	Conserved hypothetical protein
29692.m000526	26.95	3.85	-2.80735	21 kDa protein precursor,putative
29848.m004597	13.47	1.93	-2.80308	Phosphatase precursor,putative
29929.m004773	738	105.78	-2.80255	Pectate lyase,putative
30131.m007290	8.91	1.28	-2.79928	Alpha galactosiadase,putative
29826.m000749	10.43	1.5	-2.7977	Conserved hypothetical protein
27732.m000289	25.21	3.64	-2.79199	Unknown protein
30147.m013737	25.21	3.64	-2.79199	Actin depolymerizing factor,putative
29646.m001121	14.78	2.14	-2.78796	O-methyltransferase,putative
30171.m000404	11.73	1.71	-2.77813	Cell division control,protein
30128.m008565	5.87	0.86	-2.77095	Catalytic,putative
27985.m000860	5.87	0.86	-2.77095	Brassinosteroid LRR receptor kinase,putative
29739.m003750	53.89	7.92	-2.76645	Predicted protein
30174.m009130	14.56	2.14	-2.76633	Conserved hypothetical protein
30138.m004072	66.5	9.85	-2.75516	Conserved hypothetical protein
28567.m000054	25.86	3.85	-2.74779	Mitogen activated protein kinase,putative
29703.m001468	7.17	1.07	-2.74436	Ice binding protein,putative
28883.m000717	107.35	16.06	-2.74078	Pyruvate dehydrogenase,putative
30099.m001630	27.16	4.07	-2.73838	Phosphate abc transporter,putative
28035.m000359	24.12	3.64	-2.72822	Transferase,putative
29782.m000116	11.3	1.71	-2.72425	Protein kinase,putative
29818.m000393	11.08	1.71	-2.69589	Catalytic,putative
29589.m001252	16.52	2.57	-2.68437	Conserved hypothetical protein
30039.m000233	30.21	4.71	-2.68123	Conserved hypothetical protein
30171.m000416	26.08	4.07	-2.67984	Alpha expansin 13,putative
29912.m005447	27.38	4.28	-2.67744	Malic enzyme
29842.m003595	4521.67	708.56	-2.67389	Peroxidase
29676.m001632	28.47	4.5	-2.66145	Ribosomal protein L25,putative
29709.m001225	29.77	4.71	-2.66006	Peptide transporter,putative
29801.m003195	5.43	0.86	-2.65854	DNA repair and recombination protein,putative
30024.m001722	5.43	0.86	-2.65854	Dipeptidyl peptidase,putaitve
29848.m004505	5.43	0.86	-2.65854	Zinc finger protein,putative
29646.m001067	5.43	0.86	-2.65854	Serine/threonine protein kinase,putative
29908.m006137	18.91	3	-2.65611	DNA double strand break repair rad50 ATPase,putative
29827.m002597	6.74	1.07	-2.65514	ATP protease,putative
29751.m001864	6.74	1.07	-2.65514	Predicted protein
29729.m002268	13.47	2.14	-2.65407	Glutaredoxin,putative
30128.m008900	107.57	17.13	-2.65068	Calreticulin,putaitve
29765.m000743	205.36	32.76	-2.64815	60S ribosomal protein L3,putative
28359.m000275	134.08	21.63	-2.63199	Glycine clevage system protein,putative
29840.m000629	64.98	10.49	-2.63098	Phospholipase A21,putative
27985.m000888	110.61	17.99	-2.62021	Peroxidase,putative
30076.m004562	7.82	1.28	-2.61102	Conserved hypothetical protein
29970.m000993	7.82	1.28	-2.61102	UDP-glucosyltransferase,putaitve
30131.m006957	10.43	1.71	-2.60867	Conserved hypothetical protein
29807.m000471	6.52	1.07	-2.60726	Nodulation receptor kinase,putative
30143.m001204	19.56	3.21	-2.60726	Protein with unknown function
30190.m011065	18.25	3	-2.60486	Triose phophate translocator,putative
29822.m003397	5.22	0.86	-2.60164	Extensin,putative
29709.m001197	411.16	67.88	-2.59864	Unknown protein
29820.m000987	198.19	33.19	-2.57806	Ubiquitin activating enzyme E1,putative
30169.m006605	7.61	1.28	-2.57175	Cycloartenol synthase, putative
29876.m000257	128.22	21.63	-2.56752	DTDP glucose 4-6-dehydratase,putative
30170.m014024	28.9	4.93	-2.55141	Deoxyuridine 5'-triphosphate nucleotidohydrolase,put
29976.m000487	31.29	5.35	-2.54809	Hydrolase,putative
29844.m003301	19.99	3.43	-2.543	Transporter,putative
29720.m000137	52.37	8.99	-2.54235	Heparanase,putative
30147.m013857	5	0.86	-2.53952	Conserved hypothetical protein
30017.m000315	5	0.86	-2.53952	Conserved hypothetical protein
30131.m006878	311.19	53.75	-2.53346	Anthranilate N-benzoyltransferase protein,putative
29646.m001078	16.08	2.78	-2.53211	Conserved hypothetical protein
29736.m002081	7.39	1.28	-2.52943	Leucine rich repeat transmembrane protein kinase
30074.m001341	11.08	1.93	-2.52129	Protein with unknown function
30128.m008843	9.78	1.71	-2.51584	Alpha L-fucosidase 2,putaitve
30154.m001127	12.17	2.14	-2.50765	Stomatin-1,putative
45420.m000031	6.08	1.07	-2.50646	Receptor kinase,putative
29381.m000073	6.08	1.07	-2.50646	Conserved hypothetical protein
29812.m000195	8.48	1.5	-2.4991	Endo 1,4-beta xylanase,putative
29801.m003103	38.68	6.85	-2.49741	Conserved hypothetical protein
30138.m003846	85.62	15.2	-2.49388	Strictosidane synthase,putative
29986.m001623	106.05	18.84	-2.49287	DNA photolyase,putative
29939.m000540	9.56	1.71	-2.48301	Conserved hypothetical protein
28612.m000119	54.98	9.85	-2.48071	IRR receptor protein kinase,putative
28909.m000099	10.65	1.93	-2.46418	Afadin and alpha actinin binding protein,putative
30068.m002531	615.65	111.78	-2.46145	Heat shock protien,putaitve
29597.m000280	34.99	6.42	-2.4463	Conserved hypothetical protein
30146.m003475	18.69	3.43	-2.44599	Zinc finger protein,putative
30169.m006422	6.95	1.28	-2.44087	ADP,ATP carrier protein,putative
29801.m003157	172.98	31.91	-2.43852	Ribosomal protein L25,putative
29844.m003310	475.92	88.01	-2.43498	Chloroplast targeted copper chaperone,putative
29666.m001474	23.04	4.28	-2.42846	Conserved hypothetical protein
29956.m000109	26.51	4.93	-2.42688	Peptidyl prolyl cis trans isomerase,putative
30131.m007272	9.13	1.71	-2.41662	DNA binding protein,putative
28179.m000470	9.13	1.71	-2.41662	Phsophoenolpyruvate carboxykinase [ATP]
30147.m014289	484.83	91.01	-2.41338	KOM,putaitve
29900.m001590	91.05	17.13	-2.41013	Malate dehydrogenase,putative
29889.m003346	5.65	1.07	-2.40064	RNA binding protein,putative
30131.m007215	11.3	2.14	-2.40064	Leucine rich repeat transmembrane protein kinase
29933.m001419	6.74	1.28	-2.3966	Conserved hypothetical protein
30073.m002250	116.05	22.06	-2.39524	Conserved hypothetical protein
29904.m003013	77.15	14.78	-2.38402	Transmembrane protein TPARL,putative
30178.m000856	8.91	1.71	-2.38143	Serine carboxypeptidase,putative
30170.m013796	8.91	1.71	-2.38143	Glyceraldehyde 3-phosphate dehydrogenase,putative
28448.m000363	8.91	1.71	-2.38143	Electron transporter,putative
29835.m000656	94.31	18.2	-2.37347	Conserved hypothetical protein
29737.m001249	21.08	4.07	-2.37277	DNA replication factor MCM5,putative
29647.m002076	11.08	2.14	-2.37228	Conserved hypothetical protein
29738.m001005	11.08	2.14	-2.37228	Polygalacturonase,putative
29737.m001267	13.26	2.57	-2.36724	Transferase,putative
29739.m003729	13.26	2.57	-2.36724	Chlorophyll A/B binding protein,putaitve
30170.m014120	14.34	2.78	-2.36689	Auxin induced protein 5NG4,putative
29629.m001436	12.17	2.36	-2.36647	RALFL33,putative
29620.m000554	66.06	12.85	-2.36201	Protein disulfide isomerase,putative
30190.m011343	30.64	6	-2.35238	Calcium dependent protein kinase,putative
30026.m001448	108.22	21.2	-2.35183	Ribosomal protein L11,putaitve
28883.m000715	51.29	10.06	-2.35005	Oligopeptide transporter,putative
28644.m000920	6.52	1.28	-2.34873	Pentatricopeptide repeat protein,putative
30010.m000676	105.61	20.77	-2.34617	Caroxymethylenebutenolidase,putative
29830.m001422	5.43	1.07	-2.34334	DNA damage inducible protein,putative
29439.m000221	5.43	1.07	-2.34334	Conserved hypothetical protein
30157.m000798	20.64	4.07	-2.34234	LCFA coA ligase
29844.m003237	403.77	80.3	-2.33006	40S ribosomal protein,putative
29745.m000372	26.73	5.35	-2.32085	Conserved hypothetical protein
27383.m000164	27.82	5.57	-2.32037	Alpha expansin 4,putaitve
29675.m000396	130.39	26.12	-2.31961	Conserved hypothetical protein
29647.m002061	917.94	184.15	-2.31752	Ribosomal protein
29991.m000659	21.3	4.28	-2.31517	Prephenate dehydratase,putative
29489.m000169	31.95	6.42	-2.31517	Serine carboxypeptidase,putative
30147.m014421	8.48	1.71	-2.31007	Phosphoprotein phsophatase,putative
29953.m000424	110.4	22.27	-2.30957	Phosphatidylethanolamine bindin protein,putative
30138.m004036	15.86	3.21	-2.30475	Conserved hypothetical protein
30147.m014198	7.39	1.5	-2.30061	r2r3 myb transcription factor,putative
28830.m000225	14.78	3	-2.30061	Transcription factor,putative
30074.m001396	14.78	3	-2.30061	Conserved hypothetical protein
29932.m000605	6.3	1.28	-2.29921	Conserved hypothetical protein
29669.m000839	36.73	7.49	-2.29392	ATP bindin protein,putaitve
28492.m000480	23.04	4.71	-2.29034	Serine/threonine protein kinase,putative
29706.m001342	27.16	5.57	-2.28573	Structural constituent of ribosome,putative
29901.m000408	10.43	2.14	-2.28506	ATP binding casetter transporter,putative
29842.m003579	30.21	6.21	-2.28236	Glucan endo 1,3 beta glucosiadase,putaitve
30147.m013736	47.59	9.85	-2.27246	Putative tubulin beta-1 chain protein
29900.m001578	8.26	1.71	-2.27215	Transferase,putative
29970.m000976	8.26	1.71	-2.27215	Phosphatidylinositol 3,4,5 triphophate 3 phosphatase
30128.m008696	8.26	1.71	-2.27215	Ubiquitin protien ligase BRE1A,putative
29929.m004732	12.39	2.57	-2.26934	Ketoacyl-ACP reductase (KAR),putative
30128.m008970	535.68	111.35	-2.26627	S-adenosylmethionine synthetase,putative
29983.m003162	99.75	20.77	-2.26382	ADP,ATP carrier protein,putative
29804.m001529	112.79	23.55	-2.25984	Heat shock protien,putaitve
29596.m000688	17.39	3.64	-2.25625	DNA binding protein,putative
29801.m003212	23.47	4.93	-2.25116	Arylacetamide deacetylase,putative
30169.m006427	56.07	11.78	-2.25089	Conserved hypothetical protein
30125.m001259	51.94	10.92	-2.24987	Photosystem I,putative
30143.m001165	84.32	17.77	-2.24643	Zeamatin precursor,putative
29344.m000105	15.21	3.21	-2.24437	Glycerol 3 phosphate dehydrogenase,putative
29600.m000539	100.4	21.2	-2.24362	Conserved hypothetical protein
30170.m014224	24.34	5.14	-2.24349	ATPase 16kDa protein,putative
29822.m003474	21.3	4.5	-2.24286	Conserved hypothetical protein
30140.m000571	9.13	1.93	-2.24201	Protein binding protein, putative
30055.m001560	63.67	13.49	-2.23872	60S ribosomal protein L10a,putative
29956.m000104	28.25	6	-2.23522	Cucumisin,putative
29647.m002071	497.65	105.78	-2.23406	Conserved hypothetical protein
29801.m003130	8.04	1.71	-2.2332	Leucine rich repeat transmembrane protein kinase
29794.m003308	35.2	7.49	-2.23254	Fatty acid desaturase,putative
28592.m000283	27.16	5.78	-2.23234	DNA binding protein,putative
29889.m003381	210.8	44.97	-2.22884	S-adenosylmethionine synthetase,putative
30076.m004684	200.36	42.83	-2.2259	Protein disulfide isomerase,putative
28772.m000014	71.93	15.42	-2.22179	Thioredoxin I,putative
28859.m000318	6.95	1.5	-2.21205	LOB domain containing protein
28492.m000463	6.95	1.5	-2.21205	Conserved hypothetical protein
28543.m000396	813.41	175.8	-2.21005	Lipid binding protein,putative
29900.m001544	49.55	10.71	-2.20993	Histone H3,putative
29092.m000446	75.19	16.27	-2.20833	Peroxiredoxin,putative
29992.m001412	8.91	1.93	-2.20682	ATP binding casetter transporter,putative
29938.m000603	280.34	60.81	-2.2048	Predicted protein
29676.m001650	37.38	8.14	-2.19917	Polyneuridine aldehyde esterase,putative
29898.m000065	7.82	1.71	-2.19317	Pectate lyase,putative
29873.m000163	17.6	3.85	-2.19265	Unknown protein
30147.m014384	1301.5	284.79	-2.1922	Calnexin,putative
27753.m000016	247.74	54.6	-2.18185	Chitinase class IV,putative
28470.m000439	6.74	1.5	-2.16779	Glucosaminephosphotransferase,putative
27810.m000650	9.56	2.14	-2.1594	DNA directed RNA polymerase III,putative
29639.m000153	204.28	45.82	-2.1565	Nucleolar protein NOP56,putative
29587.m000222	166.9	37.47	-2.15518	60S ribosomal protein L3,putative
29805.m001495	416.59	93.58	-2.15436	60S ribosomal protein L4,putative
29842.m003517	35.2	7.92	-2.152	Conserved hypothetical protein
30075.m001192	114.09	25.7	-2.15033	Protein phosphatase pp1,putative
29816.m000679	15.21	3.43	-2.14874	Conserved hypothetical protein
30131.m007141	34.12	7.71	-2.14581	Aldo-keto reductase,putative
29863.m001076	355.96	80.51	-2.14448	Peroxidase 12,putative
30147.m013936	80.41	18.2	-2.14344	Triose phophate translocator,putative
29822.m003396	11.3	2.57	-2.13648	Conserved hypothetical protein
29844.m003340	100.18	22.91	-2.12855	Peroxiredoxin,putative
28603.m000171	181.46	41.54	-2.12708	Predicted protein
29812.m000202	104.75	23.98	-2.12705	Cysteine and glycine rich protein,putative
29678.m000499	123.22	28.27	-2.12389	Predicted protein
29933.m001404	44.77	10.28	-2.12269	Conserved hypothetical protein
29827.m002613	13.04	3	-2.11991	Uncharecterized protein
29953.m000445	10.21	2.36	-2.11312	Conserved hypothetical protein
29709.m001226	10.21	2.36	-2.11312	Rceptor protein kinase,putative
30170.m014360	221.23	51.39	-2.10599	Small nuclear ribonucleoprotein,putative
29904.m002932	35.86	8.35	-2.10253	ER lumen protein receptor,putative
29738.m001049	23.9	5.57	-2.10126	Serine/threonine protein kinase,putative
29635.m000467	9.13	2.14	-2.093	ATP binding protein,putative
30174.m008794	13.69	3.21	-2.09248	Pentatricopeptide repeat protein,putative
30190.m011306	14.56	3.43	-2.08573	Triose phophate translocator,putative
30170.m013927	19.99	4.71	-2.08548	r2r3 myb transcription factor,putative
29666.m001480	10	2.36	-2.08314	Conserved hypothetical protein
30147.m013908	11.73	2.78	-2.07705	Conserved hypothetical protein
27687.m000066	322.5	76.44	-2.0769	40S ribosomal protein,putative
30147.m013894	18.04	4.28	-2.07552	Clathrin coat assembly protein AP-1,putative
29729.m002375	18.04	4.28	-2.07552	Methionyl tRNA synthetase,putative
[truncated: 570 more rows]
